# Supplementary material for: Unprecedented organelle genomic variations in morning glories reveal independent evolutionary scenarios of parasitic plants and the diversification of plant mitochondrial complexes
Source: BMC Biol. 2022 Feb 16;20:49. doi: 10.1186/s12915-022-01250-1 (PMC8851834; doi:10.1186/s12915-022-01250-1)
Supplement: Supplementary file 1 — Additional file 1. Plastome content. The black, grey and blank cells represent intact, pseudo and missing, respectively. Coding genes with disrupted reading frames, premature stop codons, or non-triplet frameshifts were annotated as pseudogenes. [file 12915_2022_1250_MOESM1_ESM.xlsx]

## Sheet: Additional file 1
Additional file 1. Plastome content. The black, grey and blank cells represent intact, pseudo and missing, respectively. Coding genes with disrupted reading frames, premature stop codons, or non-triplet frameshifts were annotated as pseudogenes.
Species	Length (bp)	GC (%)	LSC	IRA	SSC	IRB	accD	atpA	atpB	atpE	atpF	atpH	atpI	ccsA	cemA	clpP	matK	ndhA	ndhB	ndhC	ndhD	ndhE	ndhF	ndhG	ndhH	ndhI	ndhJ	ndhK	petA	petB	petD	petG	petL	petN	psaA	psaB	psaC	psaI	psaJ	psbA	psbB	psbC	psbD	psbE	psbF	psbH	psbI	psbJ	psbK
Argyreia velutina*	162848	37.5	88364	31489	11506	31489
Calystegia soldanella*	152317	37.8	87582	22446	19843	22446
Convolvulus arvensis (MW054627)	153234	37.7	88259	22662	19651	22662
Cuscuta americana*	78441	38.8	54859	8274	7034	8274
Cuscuta australis (NC_045885)	85263	37.8	50384	14076	6727	14076
Cuscuta californica*	81481	38.4	47985	13681	6134	13681
Cuscuta campestris (NC_052920)	86744	37.7	50977	14352	7063	14352
Cuscuta epilinum*	97726	34.9	97726	-	-	-
Cuscuta europaea*	97608	35.2	97608	-	-	-
Cuscuta japonica	120975	38.3	79494	16569	8343	16569
Dichondra micrantha*	163228	37.7	81941	34675	11937	34675
Dinetus racemosus*	150706	39	85273	22551	20331	22551
Erycibe obtusifolia*	150333	37.9	92549	19169	19446	19169
Evolvulus alsinoides*	160055	37.4	83189	31586	13694	31586
Ipomoea aquatica	162808	37.4	88186	31277	12068	31277
Ipomoea batatas (NC_026703)	161303	37.6	87830	30690	12077	30706
Ipomoea biflora*	153203	37.7	88268	22635	19665	22635
Ipomoea nil (NC_031159)	161897	37.5	88117	30847	12086	30847
Ipomoea pes-caprae	161692	37.6	88187	30694	12117	30694
Ipomoea quamoclit	161207	37.5	87938	30673	11923	30673
Ipomoea trifida (NC_034670)	161133	37.6	87649	30716	12052	30716
Ipomoea triloba (NC_037913)	161750	37.5	87589	31061	12039	31061
Merremia hederacea*	155308	37.6	88502	23663	19480	23663
Operculina macrocarpa (KF242502)	161475	37.6	88105	30521	12009	30840
*: plastomes assembled for the first time.
[truncated: 35 more columns]
