# Supplementary material for: Unprecedented organelle genomic variations in morning glories reveal independent evolutionary scenarios of parasitic plants and the diversification of plant mitochondrial complexes
Source: BMC Biol. 2022 Feb 16;20:49. doi: 10.1186/s12915-022-01250-1 (PMC8851834; doi:10.1186/s12915-022-01250-1)
Supplement: Supplementary file 2 — Additional file 2. Mitogenome content. The black, grey and blank cells represent intact, pseudo and missing, respectively. Coding genes with disrupted reading frames, premature stop codons, or non-triplet frameshifts were annotated as pseudogenes. [file 12915_2022_1250_MOESM2_ESM.xlsx]

## Sheet: Additional file 2
Additional file 2. Mitogenome content. The black, grey and blank cells represent intact, pseudo and missing, respectively. Coding genes with disrupted reading frames, premature stop codons, or non-triplet frameshifts were annotated as pseudogenes.
Species	length (bp)	GC (%)	atp1	atp4	atp6	atp8	atp9	ccmB	ccmC	ccmFc1	ccmFc2	ccmFn	cob	cox1	cox2	cox3	matR	mttB	nad1	nad2	nad3	nad4	nad4L	nad5	nad6	nad7	nad9	rpl5	rpl10	rpl16	rps1	rps3	rps4	rps7	rps10	rps12	rps13	rps14	rps19	sdh4
Argyreia velutina	255815	44.34
Calystegia soldanella	279265	43.97
Convolvulus arvensis	312437	43.56
Cuscuta americana*	300000	43.34
Cuscuta australis*	260000	44
Cuscuta californica*	250000	44.6
Cuscuta campestris*	270000	44.36
Cuscuta epilinum	401461	43.72
Cuscuta europaea	406647	44.05
Cuscuta japonica	813731	44.35
Dichondra micrantha	357671	43.47
Dinetus racemosus	273499	44.04
Erycibe obtusifolia	294395	43.92
Evolvulus alsinoides	498026	43.06
Ipomoea aquatica	296682	44.13
Ipomoea batatas	269577	44.1
Ipomoea biflora	278121	44.16
Ipomoea nil (AP017303)	265768	44.45
Ipomoea pes-caprae	256183	44.36
Ipomoea quamoclit	302219	44.02
Ipomoea trifida	255990	44.1
Ipomoea triloba	235149	44.42
Merremia hederacea	272653	44.02
*: estimation of the draft. The length, GC content and gene presence/absence may not be accurate.
