# Supplementary material for: Unprecedented organelle genomic variations in morning glories reveal independent evolutionary scenarios of parasitic plants and the diversification of plant mitochondrial complexes
Source: BMC Biol. 2022 Feb 16;20:49. doi: 10.1186/s12915-022-01250-1 (PMC8851834; doi:10.1186/s12915-022-01250-1)
Supplement: Supplementary file 4 — Additional file 4. BLASTN results of Cu. japonica genus- and species-specific sequences. [file 12915_2022_1250_MOESM4_ESM.xlsx]

## Sheet: Cu. japonica
BLASTN results of Cu. japonica genus- and species-specific sequences.
Region	Length (bp)	Location	BestHit	BestHit Order	BestHit Title
Cu.japonica:5542-10993	5452	Mitochondrion	MT901727	Rosales	Prunus cerasifera isolate DM612_4 chloroplast, partial genome
Cu.japonica:130799-134096	3298	Mitochondrion	MT901727	Rosales	Prunus cerasifera isolate DM612_4 chloroplast, partial genome
Cu.japonica:603055-606060	3006	Mitochondrion	MG372115	Lamiales	Chionanthus rupicola voucher K:W. Takeuchi et al. 15149 mitochondrion, complete genome
Cu.japonica:328351-331278	2928	Mitochondrion	KX887330	Apiales	Bupleurum falcatum mitochondrion, complete genome
Cu.japonica:215519-218268	2750	Mitochondrion	MT901727	Rosales	Prunus cerasifera isolate DM612_4 chloroplast, partial genome
Cu.japonica:752097-754541	2445	Mitochondrion	MN661146	Asterales	Paraprenanthes diversifolia mitochondrion, complete genome
Cu.japonica:89030-91472	2443	Mitochondrion	MW394515	Fabales	Pisum abyssinicum chromosome 1 mitochondrion, complete sequence
Cu.japonica:481927-484268	2342	Mitochondrion	MT901727	Rosales	Prunus cerasifera isolate DM612_4 chloroplast, partial genome
Cu.japonica:563372-565657	2286	Mitochondrion	MN206019	Magnoliales	Magnolia biondii mitochondrion, complete genome
Cu.japonica:14729-16937	2209	Other	AP021797	Rosales	Prunus dulcis DNA, unplaced-scaffold_1460
Cu.japonica:80494-82647	2154	Mitochondrion	MN061667	Rosales	Hemiptelea davidii mitochondrion, complete genome
Cu.japonica:56245-58276	2032	Mitochondrion	GQ856148	Cucurbitales	Cucurbita pepo mitochondrion, complete genome
Cu.japonica:155668-157630	1963	Mitochondrion	MT901727	Rosales	Prunus cerasifera isolate DM612_4 chloroplast, partial genome
Cu.japonica:218844-220806	1963	Other	AP021797	Rosales	Prunus dulcis DNA, unplaced-scaffold_1460
Cu.japonica:307717-309645	1929	Mitochondrion	NC_044768	Rosales	Prunus avium cultivar summit mitochondrion, complete genome
Cu.japonica:788247-790082	1836	Mitochondrion	NC_046466	Fabales	Ammopiptanthus nanus mitochondrion, complete genome
Cu.japonica:514101-515925	1825	Mitochondrion	KX887330	Apiales	Bupleurum falcatum mitochondrion, complete genome
Cu.japonica:451951-453755	1805	Mitochondrion	NC_041093	Caryophyllales	Chenopodium quinoa mitochondrion, complete genome
Cu.japonica:53248-55023	1776	Mitochondrion	MK333231	Sapindales	Xanthoceras sorbifolium mitochondrion, complete genome
Cu.japonica:742141-743888	1748	Mitochondrion	MK431826	Sapindales	Peganum harmala mitochondrion, complete genome
Cu.japonica:609359-611031	1673	Mitochondrion	MT901727	Rosales	Prunus cerasifera isolate DM612_4 chloroplast, partial genome
Cu.japonica:414532-416113	1582	Mitochondrion	MT901727	Rosales	Prunus cerasifera isolate DM612_4 chloroplast, partial genome
Cu.japonica:630522-632103	1582	Mitochondrion	MT901727	Rosales	Prunus cerasifera isolate DM612_4 chloroplast, partial genome
Cu.japonica:518015-519594	1580	Mitochondrion	MT361980	Rosales	Cannabis sativa mitochondrion, complete genome
Cu.japonica:561512-563066	1555	Mitochondrion	KC189947	Fabales	Vicia faba mitochondrion, complete genome
Cu.japonica:94664-96204	1541	Mitochondrion	MN017226	Fabales	Cercis canadensis mitochondrion, complete genome
Cu.japonica:136803-138260	1458	Mitochondrion	MK333231	Sapindales	Xanthoceras sorbifolium mitochondrion, complete genome
Cu.japonica:124303-125729	1427	Mitochondrion	MK333231	Sapindales	Xanthoceras sorbifolium mitochondrion, complete genome
Cu.japonica:121910-123323	1414	Mitochondrion	MN061667	Rosales	Hemiptelea davidii mitochondrion, complete genome
Cu.japonica:247813-249171	1359	Other	AP021797	Rosales	Prunus dulcis DNA, unplaced-scaffold_1460
Cu.japonica:554960-556318	1359	Other	AP021797	Rosales	Prunus dulcis DNA, unplaced-scaffold_1460
Cu.japonica:162259-163596	1338	Mitochondrion	MK333231	Sapindales	Xanthoceras sorbifolium mitochondrion, complete genome
Cu.japonica:761529-762866	1338	Mitochondrion	MK333231	Sapindales	Xanthoceras sorbifolium mitochondrion, complete genome
Cu.japonica:82648-83941	1294	Mitochondrion	KX887330	Apiales	Bupleurum falcatum mitochondrion, complete genome
Cu.japonica:667339-668609	1271	Other	AP021287	Rosales	Prunus dulcis DNA, unplaced-scaffold_950
Cu.japonica:398879-400121	1243	Mitochondrion	MH168703	Solanales	Nicotiana tabacum/Hyoscyamus niger cybrid isolate rcMv-1-1g_c2 mitochondrion, complete sequence
Cu.japonica:783323-784554	1232	Mitochondrion	NC_045228	Rosales	Eriobotrya japonica mitochondrion, complete genome
Cu.japonica:596648-597870	1223	Mitochondrion	MG372115	Lamiales	Chionanthus rupicola voucher K:W. Takeuchi et al. 15149 mitochondrion, complete genome
Cu.japonica:189321-190533	1213	Mitochondrion	MT901727	Rosales	Prunus cerasifera isolate DM612_4 chloroplast, partial genome
Cu.japonica:158677-159883	1207	Mitochondrion	MK333231	Sapindales	Xanthoceras sorbifolium mitochondrion, complete genome
Cu.japonica:341854-343033	1180	Mitochondrion	FQ014226	Caryophyllales	Beta vulgaris subsp. maritima genotype male-sterile E mitochondrion, partial genome
Cu.japonica:658387-659556	1170	Mitochondrion	NC_048502	Fabales	Trifolium aureum mitochondrion, complete genome
Cu.japonica:663056-664208	1153	Mitochondrion	MG372115	Lamiales	Chionanthus rupicola voucher K:W. Takeuchi et al. 15149 mitochondrion, complete genome
Cu.japonica:449358-450505	1148	Mitochondrion	MK333231	Sapindales	Xanthoceras sorbifolium mitochondrion, complete genome
Cu.japonica:437776-438921	1146	Mitochondrion	NC_044768	Rosales	Prunus avium cultivar summit mitochondrion, complete genome
Cu.japonica:770688-771831	1144	Mitochondrion	MG372115	Lamiales	Chionanthus rupicola voucher K:W. Takeuchi et al. 15149 mitochondrion, complete genome
Cu.japonica:584100-585241	1142	Mitochondrion	MK990822	Ericales	Monotropa hypopitys chromosome 1 mitochondrion, complete sequence
Cu.japonica:347645-348776	1132	Mitochondrion	MH716014	Asterales	Chrysanthemum indicum mitochondrion, complete genome
Cu.japonica:552844-553972	1129	Mitochondrion	KT959112	Lamiales	Castilleja paramensis mitochondrion, complete genome
Cu.japonica:694117-695221	1105	Mitochondrion	MT361980	Rosales	Cannabis sativa mitochondrion, complete genome
Cu.japonica:810477-811581	1105	Mitochondrion	MT361980	Rosales	Cannabis sativa mitochondrion, complete genome
Cu.japonica:669252-670320	1069	Mitochondrion	MK431826	Sapindales	Peganum harmala mitochondrion, complete genome
Cu.japonica:807868-808934	1067	Mitochondrion	KC189947	Fabales	Vicia faba mitochondrion, complete genome
Cu.japonica:754600-755650	1051	Mitochondrion	MN661146	Asterales	Paraprenanthes diversifolia mitochondrion, complete genome
Cu.japonica:153870-154912	1043	Mitochondrion	LC325489	Brassicales	Turritis glabra OhmiShirahama mitochondrial DNA, complete genome
Cu.japonica:363897-364928	1032	Mitochondrion	MW167296	Caryophyllales	Bougainvillea spectabilis mitochondrion, complete genome
Cu.japonica:49530-50556	1027	Mitochondrion	NC_048501	Fabales	Trifolium grandiflorum mitochondrion, complete genome
Cu.japonica:704941-705948	1008	Mitochondrion	NC_053642	Asparagales	Asparagus officinalis cultivar Atlas mitochondrion, complete genome >gi|1917171065|gb|MT483944.1| Asparagus officinalis cultivar Atlas mitochondrion, complete genome
Cu.japonica:731179-732185	1007	Mitochondrion	MK990822	Ericales	Monotropa hypopitys chromosome 1 mitochondrion, complete sequence
Cu.japonica:463441-464434	994	Mitochondrion	NC_045035	Sapindales	Spondias mombin mitochondrion, complete genome
Cu.japonica:519595-520582	988	Mitochondrion	NC_037463	Sapindales	Citrus sinensis mitochondrion, complete genome
Cu.japonica:396393-397376	984	Mitochondrion	NC_044768	Rosales	Prunus avium cultivar summit mitochondrion, complete genome
Cu.japonica:628671-629654	984	Mitochondrion	NC_043897	Fabales	Sophora flavescens mitochondrion, complete genome >gi|1690434193|gb|MH922916.1| Sophora flavescens mitochondrion, complete genome
Cu.japonica:542-1498	957	Mitochondrion	MG372121	Lamiales	Olea europaea subsp. laperrinei isolate Adjelella 10 mitochondrion, complete genome
Cu.japonica:692245-693201	957	Mitochondrion	MG372121	Lamiales	Olea europaea subsp. laperrinei isolate Adjelella 10 mitochondrion, complete genome
Cu.japonica:812497-813453	957	Mitochondrion	MG372121	Lamiales	Olea europaea subsp. laperrinei isolate Adjelella 10 mitochondrion, complete genome
Cu.japonica:786726-787675	950	Mitochondrion	MT901727	Rosales	Prunus cerasifera isolate DM612_4 chloroplast, partial genome
Cu.japonica:784988-785919	932	Mitochondrion	NC_046466	Fabales	Ammopiptanthus nanus mitochondrion, complete genome
Cu.japonica:62802-63732	931	Mitochondrion	NC_045036	Sapindales	Spondias tuberosa mitochondrion, complete genome >gi|1737759125|gb|MN057921.1| Spondias tuberosa mitochondrion, complete genome
Cu.japonica:367442-368370	929	Mitochondrion	MT901727	Rosales	Prunus cerasifera isolate DM612_4 chloroplast, partial genome
Cu.japonica:55024-55938	915	Mitochondrion	MK333231	Sapindales	Xanthoceras sorbifolium mitochondrion, complete genome
Cu.japonica:126204-127086	883	Mitochondrion	MT075726	Lamiales	Ajuga ciliata chromosome 2 mitochondrion, complete sequence
Cu.japonica:60572-61439	868	Mitochondrion	NC_045036	Sapindales	Spondias tuberosa mitochondrion, complete genome >gi|1737759125|gb|MN057921.1| Spondias tuberosa mitochondrion, complete genome
Cu.japonica:545006-545869	864	Mitochondrion	NC_039738	Fabales	Leucaena trichandra mitochondrion, complete genome
Cu.japonica:409552-410395	844	Mitochondrion	NC_045078	Aquifoliales	Ilex pubescens mitochondrion, complete genome
Cu.japonica:43285-44126	842	Mitochondrion	MH410146	Gentianales	Cynanchum auriculatum chromosome 1 mitochondrion, partial genome
Cu.japonica:123466-124302	837	Mitochondrion	MK333231	Sapindales	Xanthoceras sorbifolium mitochondrion, complete genome
Cu.japonica:586011-586842	832	Mitochondrion	MN061667	Rosales	Hemiptelea davidii mitochondrion, complete genome
Cu.japonica:279693-280518	826	Mitochondrion	NC_053625	Santalales	Malania oleifera mitochondrion, complete genome >gi|1916814696|gb|MT902145.1| Malania oleifera mitochondrion, complete genome
Cu.japonica:721659-722484	826	Mitochondrion	NC_053625	Santalales	Malania oleifera mitochondrion, complete genome >gi|1916814696|gb|MT902145.1| Malania oleifera mitochondrion, complete genome
Cu.japonica:677297-678116	820	Mitochondrion	MH168702	Solanales	Nicotiana tabacum/Hyoscyamus niger cybrid isolate rcMv-1-1g_c1 mitochondrion, complete sequence
Cu.japonica:376781-377594	814	Mitochondrion	NC_045078	Aquifoliales	Ilex pubescens mitochondrion, complete genome
Cu.japonica:516008-516821	814	Mitochondrion	MN946544	Sapindales	Citrus maxima mitochondrion, complete genome
Cu.japonica:102019-102828	810	Mitochondrion	MT901727	Rosales	Prunus cerasifera isolate DM612_4 chloroplast, partial genome
Cu.japonica:392048-392853	806	Mitochondrion	NC_039768	Fabales	Glycine soja mitochondrion, complete genome
Cu.japonica:785920-786725	806	Mitochondrion	KX887330	Apiales	Bupleurum falcatum mitochondrion, complete genome
Cu.japonica:427432-428234	803	Mitochondrion	MG372121	Lamiales	Olea europaea subsp. laperrinei isolate Adjelella 10 mitochondrion, complete genome
Cu.japonica:533627-534427	801	Mitochondrion	MK333231	Sapindales	Xanthoceras sorbifolium mitochondrion, complete genome
Cu.japonica:332158-332955	798	Mitochondrion	KX887330	Apiales	Bupleurum falcatum mitochondrion, complete genome
Cu.japonica:653614-654409	796	Mitochondrion	NC_037463	Sapindales	Citrus sinensis mitochondrion, complete genome
Cu.japonica:134097-134890	794	Mitochondrion	MT901727	Rosales	Prunus cerasifera isolate DM612_4 chloroplast, partial genome
Cu.japonica:728775-729560	786	Mitochondrion	KF541337	Gentianales	Asclepias syriaca mitochondrion, complete genome
Cu.japonica:407330-408112	783	Mitochondrion	KF177345	Lamiales	Salvia miltiorrhiza mitochondrion, complete genome
Cu.japonica:476631-477409	779	Mitochondrion	MK333231	Sapindales	Xanthoceras sorbifolium mitochondrion, complete genome
Cu.japonica:356917-357689	773	Mitochondrion	NC_053921	Celastrales	Euonymus alatus mitochondrion, complete genome >gi|1928671892|gb|MW009108.1| Euonymus alatus mitochondrion, complete genome
Cu.japonica:379010-379777	768	Mitochondrion	KX887330	Apiales	Bupleurum falcatum mitochondrion, complete genome
Cu.japonica:2544-3309	766	Other	CP030989	Fabales	Arachis hypogaea cultivar Shitouqi chromosome A07
Cu.japonica:277761-278523	763	Mitochondrion	MH168705	Solanales	Nicotiana tabacum/Hyoscyamus niger cybrid isolate rcMv-1-1g_c4 mitochondrion, complete sequence
Cu.japonica:804427-805189	763	Mitochondrion	MK333231	Sapindales	Xanthoceras sorbifolium mitochondrion, complete genome
Cu.japonica:166116-166869	754	Other	AP021797	Rosales	Prunus dulcis DNA, unplaced-scaffold_1460
Cu.japonica:758256-759009	754	Other	AP021797	Rosales	Prunus dulcis DNA, unplaced-scaffold_1460
Cu.japonica:349274-350024	751	Mitochondrion	FQ014226	Caryophyllales	Beta vulgaris subsp. maritima genotype male-sterile E mitochondrion, partial genome
Cu.japonica:86923-87666	744	Mitochondrion	MG372115	Lamiales	Chionanthus rupicola voucher K:W. Takeuchi et al. 15149 mitochondrion, complete genome
Cu.japonica:439100-439837	738	Mitochondrion	NC_053920	Ranunculales	Aconitum kusnezoffii mitochondrion, complete genome >gi|1928671854|gb|MW013323.1| Aconitum kusnezoffii mitochondrion, complete genome
Cu.japonica:164713-165449	737	Mitochondrion	NC_045040	Fabales	Haematoxylum brasiletto mitochondrion, complete genome
Cu.japonica:209727-210463	737	Mitochondrion	NC_045040	Fabales	Haematoxylum brasiletto mitochondrion, complete genome
Cu.japonica:75147-75883	737	Mitochondrion	NC_045040	Fabales	Haematoxylum brasiletto mitochondrion, complete genome
Cu.japonica:759676-760412	737	Mitochondrion	NC_045040	Fabales	Haematoxylum brasiletto mitochondrion, complete genome
Cu.japonica:738480-739210	731	Other	AP021287	Rosales	Prunus dulcis DNA, unplaced-scaffold_950
Cu.japonica:648617-649346	730	Mitochondrion	KP940488	Lamiales	Neobartsia pedicularoides NADH dehydrogenase subunit 5 (nad5) gene, exons 4 and 5 and partial cds; tRNA-Ser (trnS) gene, complete sequence; ribosomal protein subunit L2 (rpl2) gene, complete cds; and tRNA-Gly (trnG) and tRNA-Gln (trnQ) genes, complete sequence; mitochondrial
Cu.japonica:404626-405348	723	Mitochondrion	NC_043897	Fabales	Sophora flavescens mitochondrion, complete genome >gi|1690434193|gb|MH922916.1| Sophora flavescens mitochondrion, complete genome
Cu.japonica:626608-627323	716	Mitochondrion	KX887330	Apiales	Bupleurum falcatum mitochondrion, complete genome
Cu.japonica:531602-532316	715	Mitochondrion	MW465116	Asterales	Saussurea costus mitochondrion, complete genome
Cu.japonica:444016-444728	713	Mitochondrion	NC_039768	Fabales	Glycine soja mitochondrion, complete genome
Cu.japonica:188616-189320	705	Mitochondrion	MT901727	Rosales	Prunus cerasifera isolate DM612_4 chloroplast, partial genome
Cu.japonica:592879-593579	701	Mitochondrion	KX887330	Apiales	Bupleurum falcatum mitochondrion, complete genome
Cu.japonica:769442-770138	697	Mitochondrion	EU431224	Brassicales	Carica papaya mitochondrion, complete genome
Cu.japonica:202112-202807	696	Mitochondrion	MT075727	Lamiales	Rotheca serrata mitochondrion, complete genome
Cu.japonica:67781-68475	695	Mitochondrion	NC_044153	Solanales	Physochlaina orientalis mitochondrion, complete genome
Cu.japonica:127288-127980	693	Mitochondrion	KX270767	Saxifragales	Cynomorium coccineum chromosome Ccoc1697 mitochondrion, complete sequence
Cu.japonica:534456-535146	691	Mitochondrion	MG372121	Lamiales	Olea europaea subsp. laperrinei isolate Adjelella 10 mitochondrion, complete genome
Cu.japonica:556702-557392	691	Mitochondrion	NC_045039	Fabales	Libidibia coriaria mitochondrion, complete genome
Cu.japonica:32200-32887	688	Mitochondrion	NC_039596	Fabales	Styphnolobium japonicum cultivar JinhuaiJ2 mitochondrion, complete genome
Cu.japonica:446705-447390	686	Mitochondrion	NC_037463	Sapindales	Citrus sinensis mitochondrion, complete genome
Cu.japonica:231073-231752	680	Mitochondrion	MW553042	Lamiales	Scutellaria tsinyunensis mitochondrion, complete genome
Cu.japonica:772422-773098	677	Mitochondrion	KP940489	Lamiales	Neobartsia pedicularoides tRNA-Ala (trnC), tRNA-Asn (trnN), and tRNA-Tyr (trnY) genes, complete sequence; NADH dehydrogenase subunit 2 (nad2) gene, exons 3 through 5 and partial cds; NADH dehydrogenase subunit 5 (nad5) gene, exons 1 and 2 and partial cds; tRNA-Val (trnV) gene, complete sequence; cytochrome c oxidase subunit 2 (cox2) gene, complete cds; and tRNA-Met (trnM) gene, complete sequence;…
Cu.japonica:723372-724047	676	Mitochondrion	MK431826	Sapindales	Peganum harmala mitochondrion, complete genome
Cu.japonica:457539-458213	675	Mitochondrion	MN206019	Magnoliales	Magnolia biondii mitochondrion, complete genome
Cu.japonica:79661-80331	671	Mitochondrion	MN061667	Rosales	Hemiptelea davidii mitochondrion, complete genome
Cu.japonica:172996-173664	669	Other	CP023114	Fabales	Lupinus angustifolius cultivar Tanjil chromosome LG-02
Cu.japonica:765540-766207	668	Mitochondrion	NC_042758	Austrobaileyales	Schisandra sphenanthera mitochondrion, complete genome
Cu.japonica:93989-94655	667	Mitochondrion	NC_053921	Celastrales	Euonymus alatus mitochondrion, complete genome >gi|1928671892|gb|MW009108.1| Euonymus alatus mitochondrion, complete genome
Cu.japonica:678128-678789	662	Mitochondrion	MT318703	Caryophyllales	Fagopyrum esculentum cultivar Dasha chromosome 2 mitochondrion, complete sequence
Cu.japonica:331344-331999	656	Mitochondrion	KX887330	Apiales	Bupleurum falcatum mitochondrion, complete genome
Cu.japonica:371304-371959	656	Mitochondrion	KT971339	Fabales	Medicago truncatula mitochondrion, complete genome
Cu.japonica:599211-599866	656	Mitochondrion	NC_041085	Malpighiales	Populus alba mitochondrion, complete sequence >gi|1557879885|gb|MK034705.1| Populus alba mitochondrion, complete genome
Cu.japonica:423714-424368	655	Mitochondrion	NC_045136	Malpighiales	Manihot esculenta mitochondrion, complete genome
Cu.japonica:192718-193366	649	Mitochondrion	KP940515	Geraniales	Geranium maderense voucher TEX:Weng G1046 mitochondrion, complete genome
Cu.japonica:683132-683779	648	Mitochondrion	NC_044153	Solanales	Physochlaina orientalis mitochondrion, complete genome
Cu.japonica:462794-463440	647	Mitochondrion	NC_045035	Sapindales	Spondias mombin mitochondrion, complete genome
Cu.japonica:641115-641761	647	Mitochondrion	AP014526	Malpighiales	Hevea brasiliensis mitochondrial DNA, complete genome
Cu.japonica:146209-146851	643	Mitochondrion	KX270773	Saxifragales	Cynomorium coccineum chromosome Ccoc3422 mitochondrion, complete sequence
Cu.japonica:413298-413940	643	Mitochondrion	KX270773	Saxifragales	Cynomorium coccineum chromosome Ccoc3422 mitochondrion, complete sequence
Cu.japonica:464640-465282	643	Mitochondrion	KX270773	Saxifragales	Cynomorium coccineum chromosome Ccoc3422 mitochondrion, complete sequence
Cu.japonica:13459-14099	641	Mitochondrion	KX028885	Arecales	Cocos nucifera mitochondrion, complete genome
Cu.japonica:805754-806394	641	Mitochondrion	KX887330	Apiales	Bupleurum falcatum mitochondrion, complete genome
Cu.japonica:442829-443468	640	Mitochondrion	KX887330	Apiales	Bupleurum falcatum mitochondrion, complete genome
Cu.japonica:650632-651263	632	Mitochondrion	NC_053368	Ranunculales	Anemone maxima mitochondrion, complete genome >gi|1914010783|gb|MT568500.1| Anemone maxima mitochondrion, complete genome
Cu.japonica:136173-136802	630	Mitochondrion	MN964891	Rosales	Malus domestica cultivar Yantai fuji 8 mitochondrion, complete genome
Cu.japonica:322019-322647	629	Mitochondrion	NC_039768	Fabales	Glycine soja mitochondrion, complete genome
Cu.japonica:372588-373211	624	Mitochondrion	KP940515	Geraniales	Geranium maderense voucher TEX:Weng G1046 mitochondrion, complete genome
Cu.japonica:187488-188109	622	Mitochondrion	NC_045038	Fabales	Tamarindus indica mitochondrion, complete genome
Cu.japonica:708374-708995	622	Mitochondrion	MG372115	Lamiales	Chionanthus rupicola voucher K:W. Takeuchi et al. 15149 mitochondrion, complete genome
Cu.japonica:153077-153696	620	Mitochondrion	KX270795	Saxifragales	Cynomorium coccineum chromosome Ccoc11994 mitochondrion, complete sequence
Cu.japonica:78774-79392	619	Other	AP021797	Rosales	Prunus dulcis DNA, unplaced-scaffold_1460
Cu.japonica:91771-92386	616	Mitochondrion	NC_045135	Fabales	Phaseolus vulgaris mitochondrion, complete genome
Cu.japonica:428235-428846	612	Mitochondrion	NC_053368	Ranunculales	Anemone maxima mitochondrion, complete genome >gi|1914010783|gb|MT568500.1| Anemone maxima mitochondrion, complete genome
Cu.japonica:695890-696500	611	Mitochondrion	NC_042758	Austrobaileyales	Schisandra sphenanthera mitochondrion, complete genome
Cu.japonica:40151-40760	610	Other	CP039351	Fabales	Vigna unguiculata cultivar Xiabao 2 chromosome Vu08
Cu.japonica:184374-184979	606	Mitochondrion	KY774314	Lamiales	Utricularia reniformis mitochondrion, complete genome
Cu.japonica:461993-462590	598	Mitochondrion	NC_045035	Sapindales	Spondias mombin mitochondrion, complete genome
Cu.japonica:771832-772421	590	Mitochondrion	MK990822	Ericales	Monotropa hypopitys chromosome 1 mitochondrion, complete sequence
Cu.japonica:3428-4008	581	Mitochondrion	MK426679	Fabales	Castanospermum australe voucher KUN:Yi14471 mitochondrion, complete genome
Cu.japonica:553997-554573	577	Mitochondrion	KF386162	Ericales	Vaccinium macrocarpon mitochondrion, complete genome
Cu.japonica:484930-485504	575	Mitochondrion	NC_053368	Ranunculales	Anemone maxima mitochondrion, complete genome >gi|1914010783|gb|MT568500.1| Anemone maxima mitochondrion, complete genome
Cu.japonica:255782-256354	573	Mitochondrion	NC_037463	Sapindales	Citrus sinensis mitochondrion, complete genome
Cu.japonica:668675-669243	569	Other	AP021287	Rosales	Prunus dulcis DNA, unplaced-scaffold_950
Cu.japonica:444779-445344	566	Mitochondrion	MN206019	Magnoliales	Magnolia biondii mitochondrion, complete genome
Cu.japonica:735891-736449	559	Mitochondrion	MN723864	Lamiales	Ligustrum quihoui mitochondrion, complete genome
Cu.japonica:186352-186905	554	Mitochondrion	NC_041093	Caryophyllales	Chenopodium quinoa mitochondrion, complete genome
Cu.japonica:369022-369574	553	Mitochondrion	MF611850	Caryophyllales	Fallopia multiflora chromosome 1 mitochondrion, complete sequence
Cu.japonica:417317-417869	553	Mitochondrion	MK574877	Ericales	Camellia sinensis var. assamica chromosome 2 mitochondrion, complete sequence
Cu.japonica:633307-633859	553	Mitochondrion	MK574877	Ericales	Camellia sinensis var. assamica chromosome 2 mitochondrion, complete sequence
Cu.japonica:27090-27641	552	Mitochondrion	FQ014231	Caryophyllales	Beta vulgaris subsp. maritima genotype male-sterile E mitochondrion, partial genome
Cu.japonica:767065-767611	547	Mitochondrion	MN017226	Fabales	Cercis canadensis mitochondrion, complete genome
Cu.japonica:486482-487027	546	Mitochondrion	NC_045078	Aquifoliales	Ilex pubescens mitochondrion, complete genome
Cu.japonica:684938-685483	546	Mitochondrion	KX270798	Saxifragales	Cynomorium coccineum chromosome Ccoc24660 mitochondrion, complete sequence
Cu.japonica:69040-69585	546	Mitochondrion	NC_045136	Malpighiales	Manihot esculenta mitochondrion, complete genome
Cu.japonica:701627-702172	546	Mitochondrion	KU187967	Rosales	Ziziphus jujuba mitochondrion, complete genome
Cu.japonica:592333-592878	546	Other	CP023114	Fabales	Lupinus angustifolius cultivar Tanjil chromosome LG-02
Cu.japonica:448326-448868	543	Mitochondrion	NC_041093	Caryophyllales	Chenopodium quinoa mitochondrion, complete genome
Cu.japonica:621088-621630	543	Mitochondrion	NC_043897	Fabales	Sophora flavescens mitochondrion, complete genome >gi|1690434193|gb|MH922916.1| Sophora flavescens mitochondrion, complete genome
Cu.japonica:702486-703027	542	Mitochondrion	HG996478	Zingiberales	Musa acuminata subsp. malaccensis strain Doubled-haploid Pahang (DH-Pahang) genome assembly, chromosome: putative_mito_scaff
Cu.japonica:749385-749926	542	Mitochondrion	NC_044153	Solanales	Physochlaina orientalis mitochondrion, complete genome
Cu.japonica:639298-639829	532	Mitochondrion	NC_044153	Solanales	Physochlaina orientalis mitochondrion, complete genome
Cu.japonica:222184-222713	530	Mitochondrion	NC_040998	Fabales	Acacia ligulata mitochondrion, complete genome
Cu.japonica:278524-279053	530	Mitochondrion	MG372121	Lamiales	Olea europaea subsp. laperrinei isolate Adjelella 10 mitochondrion, complete genome
Cu.japonica:84086-84607	522	Mitochondrion	NC_038052	Malvales	Bombax ceiba mitochondrion, complete genome
Cu.japonica:578318-578838	521	Mitochondrion	MT535663	Caryophyllales	Mirabilis himalaica mitochondrion, complete genome
Cu.japonica:151846-152365	520	Mitochondrion	MT320890	Gentianales	Neolamarckia cadamba chromosome 1 mitochondrion, complete sequence
Cu.japonica:40977-41496	520	Mitochondrion	NC_045135	Fabales	Phaseolus vulgaris mitochondrion, complete genome
Cu.japonica:319805-320320	516	Mitochondrion	KU187967	Rosales	Ziziphus jujuba mitochondrion, complete genome
Cu.japonica:425421-425934	514	Mitochondrion	NC_040998	Fabales	Acacia ligulata mitochondrion, complete genome
Cu.japonica:35068-35579	512	Mitochondrion	NC_053763	Ericales	Rhododendron simsii mitochondrion, complete genome >gi|1919139537|gb|MW030508.1| Rhododendron simsii mitochondrion, complete genome
Cu.japonica:591010-591521	512	Mitochondrion	NC_053763	Ericales	Rhododendron simsii mitochondrion, complete genome >gi|1919139537|gb|MW030508.1| Rhododendron simsii mitochondrion, complete genome
Cu.japonica:408389-408899	511	Mitochondrion	NC_037463	Sapindales	Citrus sinensis mitochondrion, complete genome
Cu.japonica:374311-374818	508	Mitochondrion	AP022637	Fabales	Lotus japonicus B-129 mitochondrial DNA, complete genome
Cu.japonica:737194-737700	507	Mitochondrion	NC_053927	Asterales	Ageratum conyzoides mitochondrion, complete genome >gi|1957927534|gb|MN075945.1| Ageratum conyzoides mitochondrion, complete genome
Cu.japonica:522737-523241	505	Mitochondrion	KT959112	Lamiales	Castilleja paramensis mitochondrion, complete genome
Cu.japonica:713270-713772	503	Mitochondrion	NC_043897	Fabales	Sophora flavescens mitochondrion, complete genome >gi|1690434193|gb|MH922916.1| Sophora flavescens mitochondrion, complete genome
Cu.japonica:356237-356737	501	Mitochondrion	MK333231	Sapindales	Xanthoceras sorbifolium mitochondrion, complete genome
Cu.japonica:365192-365691	500	Mitochondrion	NC_039596	Fabales	Styphnolobium japonicum cultivar JinhuaiJ2 mitochondrion, complete genome
Cu.japonica:491308-491805	498	Mitochondrion	NC_044768	Rosales	Prunus avium cultivar summit mitochondrion, complete genome
Cu.japonica:524513-525007	495	Mitochondrion	KX270789	Saxifragales	Cynomorium coccineum chromosome Ccoc8525 mitochondrion, complete sequence
Cu.japonica:602440-602933	494	Mitochondrion	MG372115	Lamiales	Chionanthus rupicola voucher K:W. Takeuchi et al. 15149 mitochondrion, complete genome
Cu.japonica:276578-277069	492	Mitochondrion	MN964891	Rosales	Malus domestica cultivar Yantai fuji 8 mitochondrion, complete genome
Cu.japonica:660334-660825	492	Mitochondrion	NC_053368	Ranunculales	Anemone maxima mitochondrion, complete genome >gi|1914010783|gb|MT568500.1| Anemone maxima mitochondrion, complete genome
Cu.japonica:454534-455024	491	Mitochondrion	NC_037070	Brassicales	Arabis alpina mitochondrion, complete genome
Cu.japonica:690292-690781	490	Mitochondrion	NC_039531	Caryophyllales	Nepenthes ventricosa x Nepenthes alata isolate NEP-CB1 mitochondrion, complete genome
Cu.japonica:801352-801841	490	Mitochondrion	NC_039531	Caryophyllales	Nepenthes ventricosa x Nepenthes alata isolate NEP-CB1 mitochondrion, complete genome
Cu.japonica:674224-674711	488	Mitochondrion	NC_043897	Fabales	Sophora flavescens mitochondrion, complete genome >gi|1690434193|gb|MH922916.1| Sophora flavescens mitochondrion, complete genome
Cu.japonica:21877-22360	484	Mitochondrion	KJ485850	Gentianales	Rhazya stricta mitochondrion, complete genome
Cu.japonica:443535-444015	481	Mitochondrion	MK333231	Sapindales	Xanthoceras sorbifolium mitochondrion, complete genome
Cu.japonica:343090-343564	475	Mitochondrion	FQ014226	Caryophyllales	Beta vulgaris subsp. maritima genotype male-sterile E mitochondrion, partial genome
Cu.japonica:351180-351653	474	Mitochondrion	NC_040998	Fabales	Acacia ligulata mitochondrion, complete genome
Cu.japonica:143881-144353	473	Mitochondrion	MT471100	Poales	Coix lacryma-jobi var. ma-yuen isolate ZI000404A mitochondrion, complete genome.
Cu.japonica:467138-467610	473	Mitochondrion	MT471100	Poales	Coix lacryma-jobi var. ma-yuen isolate ZI000404A mitochondrion, complete genome.
Cu.japonica:572229-572700	472	Mitochondrion	KT959112	Lamiales	Castilleja paramensis mitochondrion, complete genome
Cu.japonica:750443-750912	470	Mitochondrion	MG775429	Asterales	Platycodon grandiflorus mitochondrion, complete genome
Cu.japonica:97599-98067	469	Mitochondrion	HQ874649	Malpighiales	Ricinus communis mitochondrion, complete genome
Cu.japonica:446240-446704	465	Mitochondrion	NC_037463	Sapindales	Citrus sinensis mitochondrion, complete genome
Cu.japonica:45347-45811	465	Mitochondrion	MG372121	Lamiales	Olea europaea subsp. laperrinei isolate Adjelella 10 mitochondrion, complete genome
Cu.japonica:480222-480686	465	Mitochondrion	MT901727	Rosales	Prunus cerasifera isolate DM612_4 chloroplast, partial genome
Cu.japonica:11274-11737	464	Mitochondrion	MT901727	Rosales	Prunus cerasifera isolate DM612_4 chloroplast, partial genome
Cu.japonica:546967-547430	464	Mitochondrion	NC_037949	Asterales	Codonopsis lanceolata mitochondrion, complete genome >gi|1393489206|gb|MG775430.1| Codonopsis lanceolata voucher IT239919 mitochondrion, complete genome
Cu.japonica:709609-710072	464	Mitochondrion	MG372115	Lamiales	Chionanthus rupicola voucher K:W. Takeuchi et al. 15149 mitochondrion, complete genome
Cu.japonica:780425-780888	464	Mitochondrion	NC_046466	Fabales	Ammopiptanthus nanus mitochondrion, complete genome
Cu.japonica:100815-101275	461	Mitochondrion	NC_050850	Sapindales	Sapindus mukorossi mitochondrion, complete genome
Cu.japonica:306835-307294	460	Mitochondrion	KC208619	Alismatales	Butomus umbellatus mitochondrion, complete genome
Cu.japonica:450509-450968	460	Mitochondrion	MN206019	Magnoliales	Magnolia biondii mitochondrion, complete genome
Cu.japonica:747081-747538	458	Mitochondrion	NC_045039	Fabales	Libidibia coriaria mitochondrion, complete genome
Cu.japonica:401145-401600	456	Mitochondrion	KJ501965	Asparagales	Erycina pusilla clone BAC clone 012N23 mitochondrion sequence
Cu.japonica:517559-518014	456	Mitochondrion	MT361980	Rosales	Cannabis sativa mitochondrion, complete genome
Cu.japonica:366122-366574	453	Mitochondrion	NC_043897	Fabales	Sophora flavescens mitochondrion, complete genome >gi|1690434193|gb|MH922916.1| Sophora flavescens mitochondrion, complete genome
Cu.japonica:188110-188558	449	Mitochondrion	JN872550	Fabales	Millettia pinnata mitochondrion, complete genome
Cu.japonica:375885-376333	449	Mitochondrion	MT901727	Rosales	Prunus cerasifera isolate DM612_4 chloroplast, partial genome
Cu.japonica:237658-238103	446	Mitochondrion	MK574877	Ericales	Camellia sinensis var. assamica chromosome 2 mitochondrion, complete sequence
Cu.japonica:722680-723124	445	Mitochondrion	AP014526	Malpighiales	Hevea brasiliensis mitochondrial DNA, complete genome
Cu.japonica:279054-279497	444	Mitochondrion	AP014526	Malpighiales	Hevea brasiliensis mitochondrial DNA, complete genome
Cu.japonica:649681-650123	443	Mitochondrion	NC_053921	Celastrales	Euonymus alatus mitochondrion, complete genome >gi|1928671892|gb|MW009108.1| Euonymus alatus mitochondrion, complete genome
Cu.japonica:651544-651984	441	Mitochondrion	KF177345	Lamiales	Salvia miltiorrhiza mitochondrion, complete genome
Cu.japonica:385148-385586	439	Mitochondrion	MN683736	Caryophyllales	Sesuvium portulacastrum mitochondrion, complete genome
Cu.japonica:481489-481926	438	Mitochondrion	NC_044768	Rosales	Prunus avium cultivar summit mitochondrion, complete genome
Cu.japonica:190619-191054	436	Mitochondrion	MT901727	Rosales	Prunus cerasifera isolate DM612_4 chloroplast, partial genome
Cu.japonica:400710-401144	435	Mitochondrion	MK431826	Sapindales	Peganum harmala mitochondrion, complete genome
Cu.japonica:652821-653254	434	Mitochondrion	NC_037463	Sapindales	Citrus sinensis mitochondrion, complete genome
Cu.japonica:489848-490279	432	Mitochondrion	NC_044768	Rosales	Prunus avium cultivar summit mitochondrion, complete genome
Cu.japonica:661125-661556	432	Mitochondrion	MF163174	Malvales	Hibiscus cannabinus mitochondrion, complete genome
Cu.japonica:781066-781497	432	Mitochondrion	MW553042	Lamiales	Scutellaria tsinyunensis mitochondrion, complete genome
Cu.japonica:300691-301121	431	Mitochondrion	KX270795	Saxifragales	Cynomorium coccineum chromosome Ccoc11994 mitochondrion, complete sequence
Cu.japonica:726154-726584	431	Mitochondrion	NC_037070	Brassicales	Arabis alpina mitochondrion, complete genome
Cu.japonica:572866-573296	431	Other	KF539850	Gentianales	Matelea biflora plastid, partial genome
Cu.japonica:376334-376762	429	Mitochondrion	MN206019	Magnoliales	Magnolia biondii mitochondrion, complete genome
Cu.japonica:474180-474608	429	Mitochondrion	MN206019	Magnoliales	Magnolia biondii mitochondrion, complete genome
Cu.japonica:598429-598857	429	Mitochondrion	MN723864	Lamiales	Ligustrum quihoui mitochondrion, complete genome
Cu.japonica:238184-238610	427	Mitochondrion	MT901727	Rosales	Prunus cerasifera isolate DM612_4 chloroplast, partial genome
Cu.japonica:405818-406244	427	Mitochondrion	MH168703	Solanales	Nicotiana tabacum/Hyoscyamus niger cybrid isolate rcMv-1-1g_c2 mitochondrion, complete sequence
Cu.japonica:44450-44874	425	Mitochondrion	KJ485850	Gentianales	Rhazya stricta mitochondrion, complete genome
Cu.japonica:215059-215478	420	Mitochondrion	MK574877	Ericales	Camellia sinensis var. assamica chromosome 2 mitochondrion, complete sequence
Cu.japonica:333598-334015	418	Mitochondrion	KF386162	Ericales	Vaccinium macrocarpon mitochondrion, complete genome
Cu.japonica:423199-423615	417	Mitochondrion	NC_045136	Malpighiales	Manihot esculenta mitochondrion, complete genome
Cu.japonica:459112-459528	417	Mitochondrion	MK333231	Sapindales	Xanthoceras sorbifolium mitochondrion, complete genome
Cu.japonica:746657-747073	417	Mitochondrion	NC_045039	Fabales	Libidibia coriaria mitochondrion, complete genome
Cu.japonica:778485-778901	417	Mitochondrion	MN175741	Asterales	Helianthus annuus cultivar CMS line HA89(ANN2) mitochondrion, complete genome
Cu.japonica:107925-108340	416	Mitochondrion	HG996478	Zingiberales	Musa acuminata subsp. malaccensis strain Doubled-haploid Pahang (DH-Pahang) genome assembly, chromosome: putative_mito_scaff
Cu.japonica:638445-638858	414	Mitochondrion	NC_045036	Sapindales	Spondias tuberosa mitochondrion, complete genome >gi|1737759125|gb|MN057921.1| Spondias tuberosa mitochondrion, complete genome
Cu.japonica:762963-763374	412	Mitochondrion	NC_042758	Austrobaileyales	Schisandra sphenanthera mitochondrion, complete genome
Cu.japonica:45828-46238	411	Mitochondrion	MG372121	Lamiales	Olea europaea subsp. laperrinei isolate Adjelella 10 mitochondrion, complete genome
Cu.japonica:538019-538429	411	Mitochondrion	MN196478	Solanales	Capsicum annuum var. glabriusculum bio-material USDA:PI 593546 mitochondrion, complete genome
Cu.japonica:600733-601142	410	Mitochondrion	NC_053368	Ranunculales	Anemone maxima mitochondrion, complete genome >gi|1914010783|gb|MT568500.1| Anemone maxima mitochondrion, complete genome
Cu.japonica:175824-176231	408	Mitochondrion	MH168703	Solanales	Nicotiana tabacum/Hyoscyamus niger cybrid isolate rcMv-1-1g_c2 mitochondrion, complete sequence
Cu.japonica:387852-388259	408	Mitochondrion	MT361980	Rosales	Cannabis sativa mitochondrion, complete genome
Cu.japonica:401604-402011	408	Mitochondrion	JN107812	Lamiales	Boea hygrometrica mitochondrion, complete genome
Cu.japonica:458708-459111	404	Mitochondrion	MN061667	Rosales	Hemiptelea davidii mitochondrion, complete genome
Cu.japonica:107522-107924	403	Mitochondrion	AP022637	Fabales	Lotus japonicus B-129 mitochondrial DNA, complete genome
Cu.japonica:177471-177873	403	Mitochondrion	NC_045135	Fabales	Phaseolus vulgaris mitochondrion, complete genome
Cu.japonica:600330-600732	403	Mitochondrion	MK574877	Ericales	Camellia sinensis var. assamica chromosome 2 mitochondrion, complete sequence
Cu.japonica:533217-533617	401	Mitochondrion	MK990822	Ericales	Monotropa hypopitys chromosome 1 mitochondrion, complete sequence
Cu.japonica:580992-581391	400	Mitochondrion	NC_053763	Ericales	Rhododendron simsii mitochondrion, complete genome >gi|1919139537|gb|MW030508.1| Rhododendron simsii mitochondrion, complete genome
Cu.japonica:561113-561511	399	Mitochondrion	KJ485850	Gentianales	Rhazya stricta mitochondrion, complete genome
Cu.japonica:451231-451628	398	Mitochondrion	NC_041093	Caryophyllales	Chenopodium quinoa mitochondrion, complete genome
Cu.japonica:727788-728185	398	Mitochondrion	MK431826	Sapindales	Peganum harmala mitochondrion, complete genome
Cu.japonica:421595-421991	397	Mitochondrion	MG372121	Lamiales	Olea europaea subsp. laperrinei isolate Adjelella 10 mitochondrion, complete genome
Cu.japonica:411548-411943	396	Mitochondrion	EU365401	Poales	Bambusa oldhamii mitochondrion, complete genome
Cu.japonica:659588-659981	394	Mitochondrion	KC208619	Alismatales	Butomus umbellatus mitochondrion, complete genome
Cu.japonica:805190-805583	394	Mitochondrion	MK333231	Sapindales	Xanthoceras sorbifolium mitochondrion, complete genome
Cu.japonica:390837-391229	393	Mitochondrion	NC_038052	Malvales	Bombax ceiba mitochondrion, complete genome
Cu.japonica:441428-441818	391	Mitochondrion	KX887330	Apiales	Bupleurum falcatum mitochondrion, complete genome
Cu.japonica:596004-596394	391	Mitochondrion	MG372115	Lamiales	Chionanthus rupicola voucher K:W. Takeuchi et al. 15149 mitochondrion, complete genome
Cu.japonica:221794-222183	390	Mitochondrion	MT901727	Rosales	Prunus cerasifera isolate DM612_4 chloroplast, partial genome
Cu.japonica:301314-301703	390	Mitochondrion	KX270795	Saxifragales	Cynomorium coccineum chromosome Ccoc11994 mitochondrion, complete sequence
Cu.japonica:348777-349165	389	Mitochondrion	MH716014	Asterales	Chrysanthemum indicum mitochondrion, complete genome
Cu.japonica:538756-539143	388	Mitochondrion	NC_050067	Cucurbitales	Luffa acutangula mitochondrion, complete genome >gi|1878277940|gb|MT374097.1| Luffa acutangula mitochondrion, complete genome
Cu.japonica:152366-152752	387	Mitochondrion	NC_040010	Myrtales	Eucalyptus grandis mitochondrion, complete genome
Cu.japonica:232224-232610	387	Mitochondrion	MG372121	Lamiales	Olea europaea subsp. laperrinei isolate Adjelella 10 mitochondrion, complete genome
Cu.japonica:354330-354715	386	Mitochondrion	KX887330	Apiales	Bupleurum falcatum mitochondrion, complete genome
Cu.japonica:63733-64117	385	Mitochondrion	NC_053625	Santalales	Malania oleifera mitochondrion, complete genome >gi|1916814696|gb|MT902145.1| Malania oleifera mitochondrion, complete genome
Cu.japonica:798170-798554	385	Mitochondrion	MT130509	Ericales	Aegiceras corniculatum mitochondrion, complete genome.
Cu.japonica:439956-440339	384	Mitochondrion	NC_045035	Sapindales	Spondias mombin mitochondrion, complete genome
Cu.japonica:93036-93419	384	Mitochondrion	NC_041177	Rosales	Morus notabilis mitochondrion, complete genome
Cu.japonica:175153-175535	383	Mitochondrion	MT318704	Caryophyllales	Fagopyrum esculentum cultivar Dasha chromosome 5 mitochondrion, complete sequence
Cu.japonica:542276-542658	383	Mitochondrion	MG775429	Asterales	Platycodon grandiflorus mitochondrion, complete genome
Cu.japonica:510311-510692	382	Mitochondrion	MK333231	Sapindales	Xanthoceras sorbifolium mitochondrion, complete genome
Cu.japonica:639985-640365	381	Mitochondrion	NC_045036	Sapindales	Spondias tuberosa mitochondrion, complete genome >gi|1737759125|gb|MN057921.1| Spondias tuberosa mitochondrion, complete genome
Cu.japonica:643251-643631	381	Mitochondrion	NC_053625	Santalales	Malania oleifera mitochondrion, complete genome >gi|1916814696|gb|MT902145.1| Malania oleifera mitochondrion, complete genome
Cu.japonica:803727-804106	380	Mitochondrion	KJ485850	Gentianales	Rhazya stricta mitochondrion, complete genome
Cu.japonica:144850-145229	380	Other	CP050802	Poales	Setaria viridis cultivar ME034v chromosome 8
Cu.japonica:466262-466641	380	Other	CP050802	Poales	Setaria viridis cultivar ME034v chromosome 8
Cu.japonica:493170-493546	377	Mitochondrion	JN098455	Lamiales	Mimulus guttatus mitochondrion, complete genome
Cu.japonica:138333-138707	375	Mitochondrion	JN107812	Lamiales	Boea hygrometrica mitochondrion, complete genome
Cu.japonica:565658-566032	375	Other	KT367477	Lamiales	Orobanche rapum-genistae clone Orap-c213 genomic sequence
Cu.japonica:455372-455744	373	Mitochondrion	NC_037070	Brassicales	Arabis alpina mitochondrion, complete genome
Cu.japonica:550295-550667	373	Mitochondrion	MT901727	Rosales	Prunus cerasifera isolate DM612_4 chloroplast, partial genome
Cu.japonica:307334-307705	372	Mitochondrion	MK431826	Sapindales	Peganum harmala mitochondrion, complete genome
Cu.japonica:51975-52346	372	Mitochondrion	KX270773	Saxifragales	Cynomorium coccineum chromosome Ccoc3422 mitochondrion, complete sequence
Cu.japonica:147688-148058	371	Mitochondrion	MH176158	Arecales	Phoenix dactylifera cultivar Naghal mitochondrion, complete genome
Cu.japonica:412091-412461	371	Mitochondrion	MH176158	Arecales	Phoenix dactylifera cultivar Naghal mitochondrion, complete genome
Cu.japonica:481118-481488	371	Mitochondrion	NC_045078	Aquifoliales	Ilex pubescens mitochondrion, complete genome
Cu.japonica:59988-60358	371	Mitochondrion	NC_045036	Sapindales	Spondias tuberosa mitochondrion, complete genome >gi|1737759125|gb|MN057921.1| Spondias tuberosa mitochondrion, complete genome
Cu.japonica:453756-454125	370	Mitochondrion	NC_045135	Fabales	Phaseolus vulgaris mitochondrion, complete genome
Cu.japonica:585337-585705	369	Mitochondrion	MN206019	Magnoliales	Magnolia biondii mitochondrion, complete genome
Cu.japonica:235612-235980	369	Other	KT367510	Lamiales	Orobanche rapum-genistae clone Orap-c655 genomic sequence
Cu.japonica:135353-135719	367	Mitochondrion	MN061667	Rosales	Hemiptelea davidii mitochondrion, complete genome
Cu.japonica:543215-543581	367	Mitochondrion	NC_048502	Fabales	Trifolium aureum mitochondrion, complete genome
Cu.japonica:78116-78482	367	Mitochondrion	MN061667	Rosales	Hemiptelea davidii mitochondrion, complete genome
Cu.japonica:253973-254336	364	Mitochondrion	MT610041	Gentianales	Scyphiphora hydrophyllacea mitochondrion, complete genome
Cu.japonica:607663-608026	364	Mitochondrion	KX887330	Apiales	Bupleurum falcatum mitochondrion, complete genome
Cu.japonica:707984-708345	362	Mitochondrion	MG372115	Lamiales	Chionanthus rupicola voucher K:W. Takeuchi et al. 15149 mitochondrion, complete genome
Cu.japonica:497461-497820	360	Mitochondrion	KX887330	Apiales	Bupleurum falcatum mitochondrion, complete genome
Cu.japonica:530534-530893	360	Mitochondrion	MT901727	Rosales	Prunus cerasifera isolate DM612_4 chloroplast, partial genome
Cu.japonica:581762-582113	352	Mitochondrion	NC_053368	Ranunculales	Anemone maxima mitochondrion, complete genome >gi|1914010783|gb|MT568500.1| Anemone maxima mitochondrion, complete genome
Cu.japonica:645674-646023	350	Mitochondrion	MG775429	Asterales	Platycodon grandiflorus mitochondrion, complete genome
Cu.japonica:351999-352347	349	Mitochondrion	NC_038052	Malvales	Bombax ceiba mitochondrion, complete genome
Cu.japonica:645219-645566	348	Mitochondrion	MG775429	Asterales	Platycodon grandiflorus mitochondrion, complete genome
Cu.japonica:640605-640951	347	Mitochondrion	AP014716	Fabales	Vigna radiata var. radiata mitochondrial DNA, complete sequence, cultivar: NM92
Cu.japonica:447391-447736	346	Mitochondrion	NC_037463	Sapindales	Citrus sinensis mitochondrion, complete genome
Cu.japonica:535925-536270	346	Mitochondrion	MW477238	Apiales	Coriandrum sativum mitochondrion chromosome 2, complete genome
Cu.japonica:703028-703370	343	Mitochondrion	NC_045035	Sapindales	Spondias mombin mitochondrion, complete genome
Cu.japonica:806452-806792	341	Mitochondrion	AP012599	Fabales	Vigna angularis mitochondrial DNA, complete sequence
Cu.japonica:150583-150922	340	Mitochondrion	KU992346	Santalales	Lophophytum mirabile subsp. bolivianum chromosome LmContig25 mitochondrion, complete sequence
Cu.japonica:774491-774830	340	Mitochondrion	MN946544	Sapindales	Citrus maxima mitochondrion, complete genome
Cu.japonica:206197-206535	339	Mitochondrion	HQ874649	Malpighiales	Ricinus communis mitochondrion, complete genome
Cu.japonica:255180-255518	339	Mitochondrion	MN017226	Fabales	Cercis canadensis mitochondrion, complete genome
Cu.japonica:350839-351177	339	Mitochondrion	NC_045078	Aquifoliales	Ilex pubescens mitochondrion, complete genome
Cu.japonica:699417-699754	338	Mitochondrion	AP014526	Malpighiales	Hevea brasiliensis mitochondrial DNA, complete genome
Cu.japonica:256494-256830	337	Mitochondrion	KX887330	Apiales	Bupleurum falcatum mitochondrion, complete genome
Cu.japonica:360775-361109	335	Mitochondrion	MN723864	Lamiales	Ligustrum quihoui mitochondrion, complete genome
Cu.japonica:429474-429808	335	Other	KT366959	Lamiales	Orobanche austrohispanica clone Oaus-c84 genomic sequence
Cu.japonica:369744-370076	333	Mitochondrion	MW167296	Caryophyllales	Bougainvillea spectabilis mitochondrion, complete genome
Cu.japonica:178788-179119	332	Mitochondrion	LR890027	Zingiberales	Musa schizocarpa genome assembly, chromosome: mito1
Cu.japonica:312982-313313	332	Mitochondrion	NC_041177	Rosales	Morus notabilis mitochondrion, complete genome
Cu.japonica:140825-141155	331	Mitochondrion	KP940485	Lamiales	Neobartsia pedicularoides NADH dehydrogenase subunit 5 (nad5) gene, exon 3 and partial cds; NADH dehydrogenase subunit 4 (nad4) gene, complete cds; tRNA-Met (trnM) gene, complete sequence; NADH dehydrogenase subunit 6 (nad6), ATP synthase subunit 8 (atp8), and cytochrome c oxidase subunit 3 (cox3) genes, complete cds; sdh4 pseudogene, tRNA-Met (trnM), tRNA-Phe (trnF), tRNA-Met (trnM), and ribosom…
Cu.japonica:2156-2486	331	Mitochondrion	NC_039738	Fabales	Leucaena trichandra mitochondrion, complete genome
Cu.japonica:756872-757202	331	Mitochondrion	NC_053625	Santalales	Malania oleifera mitochondrion, complete genome >gi|1916814696|gb|MT902145.1| Malania oleifera mitochondrion, complete genome
Cu.japonica:275035-275364	330	Mitochondrion	KF709392	Lamiales	Ajuga reptans mitochondrion, complete genome
Cu.japonica:787917-788246	330	Mitochondrion	NC_045038	Fabales	Tamarindus indica mitochondrion, complete genome
Cu.japonica:422311-422637	327	Mitochondrion	NC_053368	Ranunculales	Anemone maxima mitochondrion, complete genome >gi|1914010783|gb|MT568500.1| Anemone maxima mitochondrion, complete genome
Cu.japonica:795376-795698	323	Mitochondrion	MW057771	Malvales	Aquilaria sinensis mitochondrion, complete genome
Cu.japonica:229153-229474	322	Mitochondrion	NC_050850	Sapindales	Sapindus mukorossi mitochondrion, complete genome
Cu.japonica:676976-677295	320	Mitochondrion	MH168702	Solanales	Nicotiana tabacum/Hyoscyamus niger cybrid isolate rcMv-1-1g_c1 mitochondrion, complete sequence
Cu.japonica:203444-203762	319	Mitochondrion	NC_045036	Sapindales	Spondias tuberosa mitochondrion, complete genome >gi|1737759125|gb|MN057921.1| Spondias tuberosa mitochondrion, complete genome
Cu.japonica:797851-798169	319	Mitochondrion	MT122964	Solanales	Solanum sisymbriifolium isolate NN15 chromosome 1 mitochondrion, complete sequence
Cu.japonica:335886-336203	318	Mitochondrion	NC_053763	Ericales	Rhododendron simsii mitochondrion, complete genome >gi|1919139537|gb|MW030508.1| Rhododendron simsii mitochondrion, complete genome
Cu.japonica:745492-745809	318	Mitochondrion	KP940496	Solanales	Cuscuta gronovii cytochrome c maturation subunit Fn (ccmFn) gene, complete cds; and trnL pseudogene, complete sequence; mitochondrial
Cu.japonica:442308-442624	317	Mitochondrion	MT361980	Rosales	Cannabis sativa mitochondrion, complete genome
Cu.japonica:495588-495904	317	Mitochondrion	MW465116	Asterales	Saussurea costus mitochondrion, complete genome
Cu.japonica:114632-114945	314	Mitochondrion	NC_053368	Ranunculales	Anemone maxima mitochondrion, complete genome >gi|1914010783|gb|MT568500.1| Anemone maxima mitochondrion, complete genome
Cu.japonica:231866-232179	314	Mitochondrion	KF177345	Lamiales	Salvia miltiorrhiza mitochondrion, complete genome
Cu.japonica:530181-530493	313	Mitochondrion	MT610041	Gentianales	Scyphiphora hydrophyllacea mitochondrion, complete genome
Cu.japonica:497828-498139	312	Mitochondrion	KX887330	Apiales	Bupleurum falcatum mitochondrion, complete genome
Cu.japonica:58567-58878	312	Mitochondrion	KF177345	Lamiales	Salvia miltiorrhiza mitochondrion, complete genome
Cu.japonica:809499-809808	310	Mitochondrion	NC_042758	Austrobaileyales	Schisandra sphenanthera mitochondrion, complete genome
Cu.japonica:299187-299495	309	Mitochondrion	NC_037463	Sapindales	Citrus sinensis mitochondrion, complete genome
Cu.japonica:684018-684326	309	Mitochondrion	NC_038053	Fabales	Senna tora mitochondrion, complete genome
Cu.japonica:763445-763751	307	Mitochondrion	NC_040998	Fabales	Acacia ligulata mitochondrion, complete genome
Cu.japonica:523857-524162	306	Mitochondrion	KF541337	Gentianales	Asclepias syriaca mitochondrion, complete genome
Cu.japonica:85963-86268	306	Mitochondrion	NC_038052	Malvales	Bombax ceiba mitochondrion, complete genome
Cu.japonica:198769-199073	305	Mitochondrion	KU992349	Santalales	Lophophytum mirabile subsp. bolivianum chromosome LmContig28 mitochondrion, complete sequence
Cu.japonica:250911-251215	305	Mitochondrion	KX270778	Saxifragales	Cynomorium coccineum chromosome Ccoc5254 mitochondrion, complete sequence
Cu.japonica:362762-363066	305	Mitochondrion	NC_045035	Sapindales	Spondias mombin mitochondrion, complete genome
Cu.japonica:380741-381045	305	Mitochondrion	MK413703	Lamiales	Cistanche tubulosa clone Ctu-sc190 mitochondrial plastid insertion sequence; mitochondrial
Cu.japonica:535503-535807	305	Mitochondrion	NC_037463	Sapindales	Citrus sinensis mitochondrion, complete genome
Cu.japonica:64426-64730	305	Mitochondrion	NC_041085	Malpighiales	Populus alba mitochondrion, complete sequence >gi|1557879885|gb|MK034705.1| Populus alba mitochondrion, complete genome
Cu.japonica:182980-183282	303	Mitochondrion	NC_037070	Brassicales	Arabis alpina mitochondrion, complete genome
Cu.japonica:245658-245960	303	Mitochondrion	NC_037070	Brassicales	Arabis alpina mitochondrion, complete genome
Cu.japonica:398370-398672	303	Mitochondrion	HM562727	Caryophyllales	Silene latifolia mitochondrion, complete genome
Cu.japonica:485900-486202	303	Mitochondrion	MN196478	Solanales	Capsicum annuum var. glabriusculum bio-material USDA:PI 593546 mitochondrion, complete genome
Cu.japonica:597884-598185	302	Mitochondrion	KU198635	Malpighiales	Salix purpurea mitochondrion, complete genome
Cu.japonica:108873-109173	301	Mitochondrion	NC_038052	Malvales	Bombax ceiba mitochondrion, complete genome
Cu.japonica:477504-477804	301	Mitochondrion	NC_038052	Malvales	Bombax ceiba mitochondrion, complete genome
Cu.japonica:520926-521226	301	Mitochondrion	MK431826	Sapindales	Peganum harmala mitochondrion, complete genome
Cu.japonica:685615-685915	301	Mitochondrion	MK860624	Austrobaileyales	Schisandra chinensis chromosome 1 mitochondrion, complete sequence
Cu.japonica:809198-809498	301	Mitochondrion	KC189947	Fabales	Vicia faba mitochondrion, complete genome
Cu.japonica:517175-517474	300	Mitochondrion	MT361980	Rosales	Cannabis sativa mitochondrion, complete genome
Cu.japonica:304912-305211	300	Other	AP021797	Rosales	Prunus dulcis DNA, unplaced-scaffold_1460
Cu.japonica:160846-161143	298	Mitochondrion	KP940515	Geraniales	Geranium maderense voucher TEX:Weng G1046 mitochondrion, complete genome
Cu.japonica:478858-479155	298	Mitochondrion	JN098455	Lamiales	Mimulus guttatus mitochondrion, complete genome
Cu.japonica:536571-536868	298	Mitochondrion	NC_037463	Sapindales	Citrus sinensis mitochondrion, complete genome
Cu.japonica:91473-91770	298	Mitochondrion	MW394515	Fabales	Pisum abyssinicum chromosome 1 mitochondrion, complete sequence
Cu.japonica:292795-293091	297	Mitochondrion	KU187967	Rosales	Ziziphus jujuba mitochondrion, complete genome
Cu.japonica:139722-140018	297	Other	AP021797	Rosales	Prunus dulcis DNA, unplaced-scaffold_1460
Cu.japonica:64124-64418	295	Mitochondrion	MN366139	Asparagales	Phalaenopsis aphrodite subsp. formosana clone Contig_8 ribosomal protein S10 (rps10) gene, complete cds; mitochondrial
Cu.japonica:324401-324694	294	Other	CP023114	Fabales	Lupinus angustifolius cultivar Tanjil chromosome LG-02
Cu.japonica:551414-551706	293	Mitochondrion	NC_044153	Solanales	Physochlaina orientalis mitochondrion, complete genome
Cu.japonica:185853-186144	292	Mitochondrion	NC_041093	Caryophyllales	Chenopodium quinoa mitochondrion, complete genome
Cu.japonica:193585-193876	292	Mitochondrion	KF177345	Lamiales	Salvia miltiorrhiza mitochondrion, complete genome
Cu.japonica:358667-358958	292	Mitochondrion	NC_040010	Myrtales	Eucalyptus grandis mitochondrion, complete genome
Cu.japonica:495194-495485	292	Mitochondrion	MN723864	Lamiales	Ligustrum quihoui mitochondrion, complete genome
Cu.japonica:510955-511244	290	Mitochondrion	MK574877	Ericales	Camellia sinensis var. assamica chromosome 2 mitochondrion, complete sequence
Cu.japonica:725084-725373	290	Mitochondrion	KX887330	Apiales	Bupleurum falcatum mitochondrion, complete genome
Cu.japonica:607169-607457	289	Mitochondrion	MH716014	Asterales	Chrysanthemum indicum mitochondrion, complete genome
Cu.japonica:629963-630251	289	Mitochondrion	NC_043897	Fabales	Sophora flavescens mitochondrion, complete genome >gi|1690434193|gb|MH922916.1| Sophora flavescens mitochondrion, complete genome
Cu.japonica:644024-644310	287	Mitochondrion	KX270779	Saxifragales	Cynomorium coccineum chromosome Ccoc5639 mitochondrion, complete sequence
Cu.japonica:739334-739620	287	Mitochondrion	KP940515	Geraniales	Geranium maderense voucher TEX:Weng G1046 mitochondrion, complete genome
Cu.japonica:185478-185763	286	Mitochondrion	NC_041093	Caryophyllales	Chenopodium quinoa mitochondrion, complete genome
Cu.japonica:252260-252544	285	Mitochondrion	KX641464	Myrtales	Lagerstroemia indica mitochondrion, complete genome
Cu.japonica:650127-650411	285	Mitochondrion	MK990822	Ericales	Monotropa hypopitys chromosome 1 mitochondrion, complete sequence
Cu.japonica:302196-302479	284	Mitochondrion	KU187967	Rosales	Ziziphus jujuba mitochondrion, complete genome
Cu.japonica:344736-345018	283	Mitochondrion	KX887330	Apiales	Bupleurum falcatum mitochondrion, complete genome
Cu.japonica:384865-385147	283	Mitochondrion	MN683736	Caryophyllales	Sesuvium portulacastrum mitochondrion, complete genome
Cu.japonica:684417-684699	283	Mitochondrion	KU992347	Santalales	Lophophytum mirabile subsp. bolivianum chromosome LmContig26 mitochondrion, complete sequence
Cu.japonica:473887-474168	282	Mitochondrion	MT901727	Rosales	Prunus cerasifera isolate DM612_4 chloroplast, partial genome
Cu.japonica:709266-709545	280	Mitochondrion	KJ820684	Brassicales	Batis maritima mitochondrion, complete genome
Cu.japonica:491028-491307	280	Other	AP021797	Rosales	Prunus dulcis DNA, unplaced-scaffold_1460
Cu.japonica:294903-295181	279	Mitochondrion	NC_052879	Rosales	Sorbus torminalis mitochondrion, complete genome >gi|1899342683|gb|MT610102.1| Sorbus torminalis mitochondrion, complete genome
Cu.japonica:496046-496323	278	Mitochondrion	NC_045135	Fabales	Phaseolus vulgaris mitochondrion, complete genome
Cu.japonica:214507-214782	276	Mitochondrion	NC_045136	Malpighiales	Manihot esculenta mitochondrion, complete genome
Cu.japonica:591522-591797	276	Mitochondrion	JN098455	Lamiales	Mimulus guttatus mitochondrion, complete genome
Cu.japonica:472754-473026	273	Mitochondrion	MT610041	Gentianales	Scyphiphora hydrophyllacea mitochondrion, complete genome
Cu.japonica:46740-47012	273	Other	AP021797	Rosales	Prunus dulcis DNA, unplaced-scaffold_1460
Cu.japonica:4009-4280	272	Mitochondrion	KU187967	Rosales	Ziziphus jujuba mitochondrion, complete genome
Cu.japonica:68633-68904	272	Mitochondrion	KX887330	Apiales	Bupleurum falcatum mitochondrion, complete genome
Cu.japonica:703984-704255	272	Mitochondrion	MK574877	Ericales	Camellia sinensis var. assamica chromosome 2 mitochondrion, complete sequence
Cu.japonica:496780-497050	271	Mitochondrion	NC_053921	Celastrales	Euonymus alatus mitochondrion, complete genome >gi|1928671892|gb|MW009108.1| Euonymus alatus mitochondrion, complete genome
Cu.japonica:548556-548826	271	Other	CP023132	Fabales	Lupinus angustifolius cultivar Tanjil chromosome LG-20
Cu.japonica:283239-283508	270	Mitochondrion	MT075727	Lamiales	Rotheca serrata mitochondrion, complete genome
Cu.japonica:37854-38123	270	Mitochondrion	MT075727	Lamiales	Rotheca serrata mitochondrion, complete genome
Cu.japonica:503935-504204	270	Mitochondrion	MT075727	Lamiales	Rotheca serrata mitochondrion, complete genome
Cu.japonica:397377-397645	269	Mitochondrion	MH168703	Solanales	Nicotiana tabacum/Hyoscyamus niger cybrid isolate rcMv-1-1g_c2 mitochondrion, complete sequence
Cu.japonica:138783-139050	268	Mitochondrion	NC_053368	Ranunculales	Anemone maxima mitochondrion, complete genome >gi|1914010783|gb|MT568500.1| Anemone maxima mitochondrion, complete genome
Cu.japonica:203103-203370	268	Mitochondrion	KP940515	Geraniales	Geranium maderense voucher TEX:Weng G1046 mitochondrion, complete genome
Cu.japonica:336508-336775	268	Mitochondrion	HG996478	Zingiberales	Musa acuminata subsp. malaccensis strain Doubled-haploid Pahang (DH-Pahang) genome assembly, chromosome: putative_mito_scaff
Cu.japonica:422931-423198	268	Mitochondrion	MG372119	Lamiales	Olea europaea subsp. europaea isolate Oeiras 1 mitochondrion, complete genome
Cu.japonica:544738-545005	268	Mitochondrion	MK990822	Ericales	Monotropa hypopitys chromosome 1 mitochondrion, complete sequence
Cu.japonica:698602-698869	268	Mitochondrion	MK426679	Fabales	Castanospermum australe voucher KUN:Yi14471 mitochondrion, complete genome
Cu.japonica:159949-160215	267	Mitochondrion	AP014526	Malpighiales	Hevea brasiliensis mitochondrial DNA, complete genome
Cu.japonica:305473-305738	266	Mitochondrion	KX887330	Apiales	Bupleurum falcatum mitochondrion, complete genome
Cu.japonica:76651-76916	266	Mitochondrion	KX887330	Apiales	Bupleurum falcatum mitochondrion, complete genome
Cu.japonica:796455-796720	266	Mitochondrion	MG775429	Asterales	Platycodon grandiflorus mitochondrion, complete genome
Cu.japonica:226877-227141	265	Mitochondrion	NC_038053	Fabales	Senna tora mitochondrion, complete genome
Cu.japonica:338392-338656	265	Mitochondrion	NC_038053	Fabales	Senna tora mitochondrion, complete genome
Cu.japonica:611208-611472	265	Mitochondrion	MN723864	Lamiales	Ligustrum quihoui mitochondrion, complete genome
Cu.japonica:664567-664831	265	Mitochondrion	NC_038053	Fabales	Senna tora mitochondrion, complete genome
Cu.japonica:727122-727385	264	Mitochondrion	NC_045039	Fabales	Libidibia coriaria mitochondrion, complete genome
Cu.japonica:782361-782623	263	Mitochondrion	AP022637	Fabales	Lotus japonicus B-129 mitochondrial DNA, complete genome
Cu.japonica:350267-350528	262	Mitochondrion	NC_040998	Fabales	Acacia ligulata mitochondrion, complete genome
Cu.japonica:579758-580019	262	Mitochondrion	KT959112	Lamiales	Castilleja paramensis mitochondrion, complete genome
Cu.japonica:66882-67143	262	Mitochondrion	MT901727	Rosales	Prunus cerasifera isolate DM612_4 chloroplast, partial genome
Cu.japonica:233204-233464	261	Mitochondrion	MK990822	Ericales	Monotropa hypopitys chromosome 1 mitochondrion, complete sequence
Cu.japonica:313553-313813	261	Mitochondrion	NC_042758	Austrobaileyales	Schisandra sphenanthera mitochondrion, complete genome
Cu.japonica:606647-606907	261	Mitochondrion	KX270795	Saxifragales	Cynomorium coccineum chromosome Ccoc11994 mitochondrion, complete sequence
Cu.japonica:768505-768765	261	Mitochondrion	NC_040998	Fabales	Acacia ligulata mitochondrion, complete genome
Cu.japonica:320669-320928	260	Mitochondrion	NC_043897	Fabales	Sophora flavescens mitochondrion, complete genome >gi|1690434193|gb|MH922916.1| Sophora flavescens mitochondrion, complete genome
Cu.japonica:606387-606646	260	Mitochondrion	NC_037463	Sapindales	Citrus sinensis mitochondrion, complete genome
Cu.japonica:695574-695832	259	Mitochondrion	MG775429	Asterales	Platycodon grandiflorus mitochondrion, complete genome
Cu.japonica:809866-810124	259	Mitochondrion	MG775429	Asterales	Platycodon grandiflorus mitochondrion, complete genome
Cu.japonica:257391-257648	258	Mitochondrion	MT075727	Lamiales	Rotheca serrata mitochondrion, complete genome
Cu.japonica:275831-276087	257	Mitochondrion	NC_042143	Brassicales	Boechera stricta mitochondrion, complete genome
Cu.japonica:642183-642438	256	Mitochondrion	MN017226	Fabales	Cercis canadensis mitochondrion, complete genome
Cu.japonica:100557-100811	255	Mitochondrion	NC_050850	Sapindales	Sapindus mukorossi mitochondrion, complete genome
Cu.japonica:258926-259180	255	Mitochondrion	NC_040998	Fabales	Acacia ligulata mitochondrion, complete genome
Cu.japonica:507214-507468	255	Mitochondrion	KJ485850	Gentianales	Rhazya stricta mitochondrion, complete genome
Cu.japonica:674768-675022	255	Mitochondrion	NC_043897	Fabales	Sophora flavescens mitochondrion, complete genome >gi|1690434193|gb|MH922916.1| Sophora flavescens mitochondrion, complete genome
Cu.japonica:148349-148601	253	Mitochondrion	KY018916	Poales	Zea mays isolate SM10 mitochondrion sequence
Cu.japonica:703524-703776	253	Mitochondrion	NC_045035	Sapindales	Spondias mombin mitochondrion, complete genome
Cu.japonica:741676-741928	253	Mitochondrion	MN661146	Asterales	Paraprenanthes diversifolia mitochondrion, complete genome
Cu.japonica:86670-86922	253	Mitochondrion	KJ485850	Gentianales	Rhazya stricta mitochondrion, complete genome
Cu.japonica:698350-698601	252	Mitochondrion	NC_045136	Malpighiales	Manihot esculenta mitochondrion, complete genome
Cu.japonica:365872-366121	250	Mitochondrion	NC_045135	Fabales	Phaseolus vulgaris mitochondrion, complete genome
Cu.japonica:494776-495025	250	Mitochondrion	MN723864	Lamiales	Ligustrum quihoui mitochondrion, complete genome
Cu.japonica:171839-172087	249	Mitochondrion	MT901727	Rosales	Prunus cerasifera isolate DM612_4 chloroplast, partial genome
Cu.japonica:352368-352616	249	Other	CP023132	Fabales	Lupinus angustifolius cultivar Tanjil chromosome LG-20
Cu.japonica:497052-497299	248	Mitochondrion	NC_053921	Celastrales	Euonymus alatus mitochondrion, complete genome >gi|1928671892|gb|MW009108.1| Euonymus alatus mitochondrion, complete genome
Cu.japonica:269888-270134	247	Mitochondrion	MH176158	Arecales	Phoenix dactylifera cultivar Naghal mitochondrion, complete genome
Cu.japonica:433414-433660	247	Mitochondrion	MH176158	Arecales	Phoenix dactylifera cultivar Naghal mitochondrion, complete genome
Cu.japonica:437529-437775	247	Other	AP021797	Rosales	Prunus dulcis DNA, unplaced-scaffold_1460
Cu.japonica:87782-88026	245	Mitochondrion	MT075727	Lamiales	Rotheca serrata mitochondrion, complete genome
Cu.japonica:161895-162138	244	Mitochondrion	MH176158	Arecales	Phoenix dactylifera cultivar Naghal mitochondrion, complete genome
Cu.japonica:17980-18223	244	Mitochondrion	NC_042758	Austrobaileyales	Schisandra sphenanthera mitochondrion, complete genome
Cu.japonica:1871-2114	244	Mitochondrion	MH410146	Gentianales	Cynanchum auriculatum chromosome 1 mitochondrion, partial genome
Cu.japonica:725910-726153	244	Mitochondrion	MK431826	Sapindales	Peganum harmala mitochondrion, complete genome
Cu.japonica:755651-755894	244	Mitochondrion	KP940490	Lamiales	Neobartsia pedicularoides NADH dehydrogenase subunit 3 (nad3), ribosomal protein subunit S12 (rps12), NADH dehydrogenase subunit 4L (nad4L), ATP synthase subunit 4 (atp4), cytochrome c oxidase subunit 1 (cox1), and ribosomal protein subunit S10 (rps10) genes, complete cds; NADH dehydrogenase subunit 1 (nad1) gene, exon 5 and partial cds; and tRNA-Leu (trnL) gene, complete sequence; mitochondrial
Cu.japonica:199873-200115	243	Mitochondrion	MF611849	Gentianales	Cynanchum wilfordii chromosome 3 mitochondrion, complete sequence
Cu.japonica:594904-595146	243	Mitochondrion	MG947207	Cucurbitales	Cucumis melo var. momordica chromosome 1 mitochondrion, complete sequence
Cu.japonica:611591-611833	243	Mitochondrion	HQ874649	Malpighiales	Ricinus communis mitochondrion, complete genome
Cu.japonica:422660-422901	242	Mitochondrion	MG372119	Lamiales	Olea europaea subsp. europaea isolate Oeiras 1 mitochondrion, complete genome
Cu.japonica:552496-552737	242	Mitochondrion	KP940485	Lamiales	Neobartsia pedicularoides NADH dehydrogenase subunit 5 (nad5) gene, exon 3 and partial cds; NADH dehydrogenase subunit 4 (nad4) gene, complete cds; tRNA-Met (trnM) gene, complete sequence; NADH dehydrogenase subunit 6 (nad6), ATP synthase subunit 8 (atp8), and cytochrome c oxidase subunit 3 (cox3) genes, complete cds; sdh4 pseudogene, tRNA-Met (trnM), tRNA-Phe (trnF), tRNA-Met (trnM), and ribosom…
Cu.japonica:18224-18464	241	Mitochondrion	MT361980	Rosales	Cannabis sativa mitochondrion, complete genome
Cu.japonica:532930-533170	241	Mitochondrion	MK574877	Ericales	Camellia sinensis var. assamica chromosome 2 mitochondrion, complete sequence
Cu.japonica:723125-723365	241	Mitochondrion	JN098455	Lamiales	Mimulus guttatus mitochondrion, complete genome
Cu.japonica:747872-748112	241	Mitochondrion	NC_038052	Malvales	Bombax ceiba mitochondrion, complete genome
Cu.japonica:764942-765182	241	Mitochondrion	MK340747	Magnoliales	Liriodendron tulipifera mitochondrion, complete genome
Cu.japonica:627910-628149	240	Mitochondrion	NC_041085	Malpighiales	Populus alba mitochondrion, complete sequence >gi|1557879885|gb|MK034705.1| Populus alba mitochondrion, complete genome
Cu.japonica:729815-730054	240	Mitochondrion	MK431826	Sapindales	Peganum harmala mitochondrion, complete genome
Cu.japonica:773828-774067	240	Mitochondrion	KT959112	Lamiales	Castilleja paramensis mitochondrion, complete genome
Cu.japonica:173907-174145	239	Mitochondrion	MT075725	Lamiales	Ajuga ciliata chromosome 1 mitochondrion, complete sequence
Cu.japonica:171592-171829	238	Mitochondrion	KX270774	Saxifragales	Cynomorium coccineum chromosome Ccoc3818 mitochondrion, complete sequence
Cu.japonica:344146-344383	238	Mitochondrion	NC_037463	Sapindales	Citrus sinensis mitochondrion, complete genome
Cu.japonica:368784-369021	238	Mitochondrion	KP940515	Geraniales	Geranium maderense voucher TEX:Weng G1046 mitochondrion, complete genome
Cu.japonica:176568-176804	237	Mitochondrion	KX270773	Saxifragales	Cynomorium coccineum chromosome Ccoc3422 mitochondrion, complete sequence
Cu.japonica:537230-537466	237	Mitochondrion	MT122970	Solanales	Solanum macrocarpon isolate NN6 chromosome 1 mitochondrion, complete sequence
Cu.japonica:736475-736711	237	Mitochondrion	NC_053927	Asterales	Ageratum conyzoides mitochondrion, complete genome >gi|1957927534|gb|MN075945.1| Ageratum conyzoides mitochondrion, complete genome
Cu.japonica:545955-546190	236	Mitochondrion	KJ129610	Santalales	Viscum album voucher C2546 mitochondrion, complete genome
Cu.japonica:98813-99048	236	Mitochondrion	NC_040998	Fabales	Acacia ligulata mitochondrion, complete genome
Cu.japonica:191312-191546	235	Mitochondrion	MN723864	Lamiales	Ligustrum quihoui mitochondrion, complete genome
Cu.japonica:350529-350763	235	Mitochondrion	NC_017855	Apiales	Daucus carota subsp. sativus mitochondrion, complete genome
Cu.japonica:32930-33163	234	Mitochondrion	KP940515	Geraniales	Geranium maderense voucher TEX:Weng G1046 mitochondrion, complete genome
Cu.japonica:489282-489515	234	Mitochondrion	MH129026	Lamiales	Aphyllon epigalium subsp. epigalium mitochondrion, partial genome
Cu.japonica:109829-110061	233	Mitochondrion	KJ865410	Solanales	Capsicum annuum cultivar Jeju mitochondrion, complete genome
Cu.japonica:141178-141410	233	Mitochondrion	NC_053763	Ericales	Rhododendron simsii mitochondrion, complete genome >gi|1919139537|gb|MW030508.1| Rhododendron simsii mitochondrion, complete genome
Cu.japonica:93529-93761	233	Mitochondrion	MH757117	Lamiales	Haberlea rhodopensis mitochondrion, complete genome
Cu.japonica:737701-737932	232	Mitochondrion	MK860624	Austrobaileyales	Schisandra chinensis chromosome 1 mitochondrion, complete sequence
Cu.japonica:180680-180910	231	Mitochondrion	MK990823	Ericales	Monotropa hypopitys chromosome 2 mitochondrion, complete sequence
Cu.japonica:589976-590206	231	Mitochondrion	MK990823	Ericales	Monotropa hypopitys chromosome 2 mitochondrion, complete sequence
Cu.japonica:293092-293321	230	Mitochondrion	MH757117	Lamiales	Haberlea rhodopensis mitochondrion, complete genome
Cu.japonica:579417-579646	230	Mitochondrion	KP940486	Lamiales	Neobartsia pedicularoides ATP synthase subunit 6 (atp6) gene, complete cds; tRNA-Ala (trnC), tRNA-Asp (trnD), tRNA-Tyr (trnY), tRNA-Glu (trnE), tRNA-Thr (trnT), and tRNA-Leu (trnL) genes, complete sequence; Cytochrome c maturation subunit C (ccmC) gene, complete cds; tRNA-Lys (trnK) gene, complete sequence; Cytochrome c maturation subunit B (ccmB), ribosomal protein subunit L10 (rpl10), ribosomal…
Cu.japonica:647853-648082	230	Mitochondrion	MW553042	Lamiales	Scutellaria tsinyunensis mitochondrion, complete genome
Cu.japonica:737934-738163	230	Mitochondrion	NC_053642	Asparagales	Asparagus officinalis cultivar Atlas mitochondrion, complete genome >gi|1917171065|gb|MT483944.1| Asparagus officinalis cultivar Atlas mitochondrion, complete genome
Cu.japonica:700651-700878	228	Mitochondrion	HQ874649	Malpighiales	Ricinus communis mitochondrion, complete genome
Cu.japonica:473392-473618	227	Mitochondrion	MN196478	Solanales	Capsicum annuum var. glabriusculum bio-material USDA:PI 593546 mitochondrion, complete genome
Cu.japonica:620790-621016	227	Mitochondrion	JN872550	Fabales	Millettia pinnata mitochondrion, complete genome
Cu.japonica:539232-539457	226	Mitochondrion	NC_038052	Malvales	Bombax ceiba mitochondrion, complete genome
Cu.japonica:589322-589547	226	Mitochondrion	MG372121	Lamiales	Olea europaea subsp. laperrinei isolate Adjelella 10 mitochondrion, complete genome
Cu.japonica:654869-655094	226	Mitochondrion	MN661146	Asterales	Paraprenanthes diversifolia mitochondrion, complete genome
Cu.japonica:161374-161598	225	Mitochondrion	AP014526	Malpighiales	Hevea brasiliensis mitochondrial DNA, complete genome
Cu.japonica:305233-305457	225	Mitochondrion	NC_044768	Rosales	Prunus avium cultivar summit mitochondrion, complete genome
Cu.japonica:724475-724699	225	Mitochondrion	MT122964	Solanales	Solanum sisymbriifolium isolate NN15 chromosome 1 mitochondrion, complete sequence
Cu.japonica:769113-769337	225	Mitochondrion	HG996478	Zingiberales	Musa acuminata subsp. malaccensis strain Doubled-haploid Pahang (DH-Pahang) genome assembly, chromosome: putative_mito_scaff
Cu.japonica:76932-77156	225	Mitochondrion	NC_044768	Rosales	Prunus avium cultivar summit mitochondrion, complete genome
Cu.japonica:256831-257054	224	Mitochondrion	AP014717	Fabales	Vigna radiata var. sublobata mitochondrial DNA, complete sequence, cultivar: TC1966
Cu.japonica:784661-784884	224	Mitochondrion	MN175741	Asterales	Helianthus annuus cultivar CMS line HA89(ANN2) mitochondrion, complete genome
Cu.japonica:223863-224085	223	Mitochondrion	KX641464	Myrtales	Lagerstroemia indica mitochondrion, complete genome
Cu.japonica:258145-258367	223	Mitochondrion	JN107812	Lamiales	Boea hygrometrica mitochondrion, complete genome
Cu.japonica:341448-341670	223	Mitochondrion	KX641464	Myrtales	Lagerstroemia indica mitochondrion, complete genome
Cu.japonica:595613-595835	223	Mitochondrion	MK426679	Fabales	Castanospermum australe voucher KUN:Yi14471 mitochondrion, complete genome
Cu.japonica:578839-579060	222	Mitochondrion	MT535663	Caryophyllales	Mirabilis himalaica mitochondrion, complete genome
Cu.japonica:208260-208480	221	Mitochondrion	MT075727	Lamiales	Rotheca serrata mitochondrion, complete genome
Cu.japonica:355422-355642	221	Mitochondrion	NC_053368	Ranunculales	Anemone maxima mitochondrion, complete genome >gi|1914010783|gb|MT568500.1| Anemone maxima mitochondrion, complete genome
Cu.japonica:698081-698301	221	Mitochondrion	LR738918	Vitales	Vitis riparia x Vitis cinerea genome assembly, organelle: mitochondrion
Cu.japonica:783102-783322	221	Mitochondrion	AP018041	Brassicales	Brassica oxyrrhina mitochondrial DNA, complete sequence, strain: Ox-107
Cu.japonica:161675-161894	220	Mitochondrion	MT361980	Rosales	Cannabis sativa mitochondrion, complete genome
Cu.japonica:550945-551164	220	Mitochondrion	KU187967	Rosales	Ziziphus jujuba mitochondrion, complete genome
Cu.japonica:650412-650631	220	Mitochondrion	NC_050850	Sapindales	Sapindus mukorossi mitochondrion, complete genome
Cu.japonica:542029-542247	219	Mitochondrion	AP022637	Fabales	Lotus japonicus B-129 mitochondrial DNA, complete genome
Cu.japonica:704363-704581	219	Mitochondrion	MT361980	Rosales	Cannabis sativa mitochondrion, complete genome
Cu.japonica:794440-794658	219	Mitochondrion	KR736346	Malvales	Gossypium trilobum mitochondrion, complete genome
Cu.japonica:521826-522044	219	Other	XM_031404318	Sapindales	Pistacia vera uncharacterized LOC116118330 (LOC116118330), mRNA
Cu.japonica:736924-737141	218	Mitochondrion	NC_053927	Asterales	Ageratum conyzoides mitochondrion, complete genome >gi|1957927534|gb|MN075945.1| Ageratum conyzoides mitochondrion, complete genome
Cu.japonica:767612-767829	218	Mitochondrion	EU431224	Brassicales	Carica papaya mitochondrion, complete genome
Cu.japonica:249340-249557	218	Other	KR559021	Saxifragales	Heuchera parviflora var. saurensis voucher Folk 97 (OS), complete genome
Cu.japonica:606951-607168	218	Other	XM_015728565	Malpighiales	Ricinus communis ATP synthase subunit a (LOC8287940), mRNA
Cu.japonica:598212-598428	217	Mitochondrion	MG372121	Lamiales	Olea europaea subsp. laperrinei isolate Adjelella 10 mitochondrion, complete genome
Cu.japonica:766827-767043	217	Mitochondrion	NC_041093	Caryophyllales	Chenopodium quinoa mitochondrion, complete genome
Cu.japonica:146852-147067	216	Mitochondrion	MG775429	Asterales	Platycodon grandiflorus mitochondrion, complete genome
Cu.japonica:40761-40976	216	Mitochondrion	MN017226	Fabales	Cercis canadensis mitochondrion, complete genome
Cu.japonica:413082-413297	216	Mitochondrion	MG775429	Asterales	Platycodon grandiflorus mitochondrion, complete genome
Cu.japonica:425205-425420	216	Mitochondrion	NC_042758	Austrobaileyales	Schisandra sphenanthera mitochondrion, complete genome
Cu.japonica:520583-520798	216	Mitochondrion	MK431826	Sapindales	Peganum harmala mitochondrion, complete genome
Cu.japonica:637937-638152	216	Mitochondrion	MN061667	Rosales	Hemiptelea davidii mitochondrion, complete genome
Cu.japonica:730415-730630	216	Mitochondrion	NC_045035	Sapindales	Spondias mombin mitochondrion, complete genome
Cu.japonica:406245-406459	215	Mitochondrion	MT975322	Rosales	Prunus avium cultivar Staccato mitochondrion, complete genome
Cu.japonica:751163-751377	215	Mitochondrion	AP014526	Malpighiales	Hevea brasiliensis mitochondrial DNA, complete genome
Cu.japonica:556487-556701	215	Other	KR559021	Saxifragales	Heuchera parviflora var. saurensis voucher Folk 97 (OS), complete genome
Cu.japonica:333255-333468	214	Mitochondrion	LC325489	Brassicales	Turritis glabra OhmiShirahama mitochondrial DNA, complete genome
Cu.japonica:176280-176492	213	Mitochondrion	MW394515	Fabales	Pisum abyssinicum chromosome 1 mitochondrion, complete sequence
Cu.japonica:60359-60571	213	Mitochondrion	NC_050850	Sapindales	Sapindus mukorossi mitochondrion, complete genome
Cu.japonica:671294-671506	213	Mitochondrion	KX887330	Apiales	Bupleurum falcatum mitochondrion, complete genome
Cu.japonica:224511-224722	212	Mitochondrion	KX641464	Myrtales	Lagerstroemia indica mitochondrion, complete genome
Cu.japonica:319023-319234	212	Mitochondrion	NC_044153	Solanales	Physochlaina orientalis mitochondrion, complete genome
Cu.japonica:340811-341022	212	Mitochondrion	KX641464	Myrtales	Lagerstroemia indica mitochondrion, complete genome
Cu.japonica:741929-742140	212	Mitochondrion	MK431826	Sapindales	Peganum harmala mitochondrion, complete genome
Cu.japonica:202876-203086	211	Mitochondrion	NC_045038	Fabales	Tamarindus indica mitochondrion, complete genome
Cu.japonica:237447-237657	211	Mitochondrion	MK426679	Fabales	Castanospermum australe voucher KUN:Yi14471 mitochondrion, complete genome
Cu.japonica:542901-543111	211	Mitochondrion	KX887330	Apiales	Bupleurum falcatum mitochondrion, complete genome
Cu.japonica:608931-609141	211	Mitochondrion	NC_043897	Fabales	Sophora flavescens mitochondrion, complete genome >gi|1690434193|gb|MH922916.1| Sophora flavescens mitochondrion, complete genome
Cu.japonica:61728-61938	211	Mitochondrion	NC_052880	Rosales	Sorbus aucuparia mitochondrion, complete genome >gi|1899342717|gb|MT648825.1| Sorbus aucuparia mitochondrion, complete genome
Cu.japonica:662626-662836	211	Mitochondrion	KX887330	Apiales	Bupleurum falcatum mitochondrion, complete genome
Cu.japonica:724048-724258	211	Mitochondrion	MT075727	Lamiales	Rotheca serrata mitochondrion, complete genome
Cu.japonica:197905-198114	210	Mitochondrion	NC_017855	Apiales	Daucus carota subsp. sativus mitochondrion, complete genome
Cu.japonica:343653-343862	210	Mitochondrion	KJ129610	Santalales	Viscum album voucher C2546 mitochondrion, complete genome
Cu.japonica:480890-481099	210	Mitochondrion	NC_053763	Ericales	Rhododendron simsii mitochondrion, complete genome >gi|1919139537|gb|MW030508.1| Rhododendron simsii mitochondrion, complete genome
Cu.japonica:484436-484645	210	Mitochondrion	KY216145	Malpighiales	Populus davidiana mitochondrion, complete genome
Cu.japonica:85753-85962	210	Mitochondrion	JN120789	Poales	Ferrocalamus rimosivaginus mitochondrion, partial genome
Cu.japonica:106247-106455	209	Mitochondrion	MN723864	Lamiales	Ligustrum quihoui mitochondrion, complete genome
Cu.japonica:268716-268924	209	Mitochondrion	HQ874649	Malpighiales	Ricinus communis mitochondrion, complete genome
Cu.japonica:42132-42340	209	Mitochondrion	MK990823	Ericales	Monotropa hypopitys chromosome 2 mitochondrion, complete sequence
Cu.japonica:432242-432450	209	Mitochondrion	HQ874649	Malpighiales	Ricinus communis mitochondrion, complete genome
Cu.japonica:672619-672827	209	Mitochondrion	KJ485850	Gentianales	Rhazya stricta mitochondrion, complete genome
Cu.japonica:738271-738479	209	Mitochondrion	KP940515	Geraniales	Geranium maderense voucher TEX:Weng G1046 mitochondrion, complete genome
Cu.japonica:768186-768394	209	Mitochondrion	MG372115	Lamiales	Chionanthus rupicola voucher K:W. Takeuchi et al. 15149 mitochondrion, complete genome
Cu.japonica:21044-21251	208	Mitochondrion	KJ485850	Gentianales	Rhazya stricta mitochondrion, complete genome
Cu.japonica:713773-713980	208	Mitochondrion	NC_039596	Fabales	Styphnolobium japonicum cultivar JinhuaiJ2 mitochondrion, complete genome
Cu.japonica:18927-19133	207	Mitochondrion	KT894205	Malvales	Corchorus olitorius mitochondrion, complete genome
Cu.japonica:298027-298232	206	Mitochondrion	KX270795	Saxifragales	Cynomorium coccineum chromosome Ccoc11994 mitochondrion, complete sequence
Cu.japonica:567247-567452	206	Mitochondrion	LC325489	Brassicales	Turritis glabra OhmiShirahama mitochondrial DNA, complete genome
Cu.japonica:704582-704787	206	Mitochondrion	NC_045136	Malpighiales	Manihot esculenta mitochondrion, complete genome
Cu.japonica:464435-464639	205	Mitochondrion	MG775429	Asterales	Platycodon grandiflorus mitochondrion, complete genome
Cu.japonica:672853-673057	205	Mitochondrion	NC_045039	Fabales	Libidibia coriaria mitochondrion, complete genome
Cu.japonica:696501-696705	205	Mitochondrion	NC_050850	Sapindales	Sapindus mukorossi mitochondrion, complete genome
Cu.japonica:296489-296692	204	Mitochondrion	MN206019	Magnoliales	Magnolia biondii mitochondrion, complete genome
Cu.japonica:395426-395629	204	Mitochondrion	MN683736	Caryophyllales	Sesuvium portulacastrum mitochondrion, complete genome
Cu.japonica:683814-684017	204	Mitochondrion	MW122984	Solanales	Solanum tuberosum isolate TBR chromosome 3 mitochondrion, complete sequence
Cu.japonica:324858-325060	203	Mitochondrion	NC_053920	Ranunculales	Aconitum kusnezoffii mitochondrion, complete genome >gi|1928671854|gb|MW013323.1| Aconitum kusnezoffii mitochondrion, complete genome
Cu.japonica:478432-478634	203	Mitochondrion	MN723864	Lamiales	Ligustrum quihoui mitochondrion, complete genome
Cu.japonica:480687-480889	203	Mitochondrion	MN206019	Magnoliales	Magnolia biondii mitochondrion, complete genome
Cu.japonica:636949-637151	203	Mitochondrion	MK426679	Fabales	Castanospermum australe voucher KUN:Yi14471 mitochondrion, complete genome
Cu.japonica:257863-258064	202	Mitochondrion	MN056359	Brassicales	Raphanus sativus isolate YB-B mitochondrion, complete genome
Cu.japonica:804175-804376	202	Mitochondrion	KX270795	Saxifragales	Cynomorium coccineum chromosome Ccoc11994 mitochondrion, complete sequence
Cu.japonica:147465-147665	201	Mitochondrion	NC_053920	Ranunculales	Aconitum kusnezoffii mitochondrion, complete genome >gi|1928671854|gb|MW013323.1| Aconitum kusnezoffii mitochondrion, complete genome
Cu.japonica:295899-296099	201	Mitochondrion	MH757117	Lamiales	Haberlea rhodopensis mitochondrion, complete genome
Cu.japonica:412484-412684	201	Mitochondrion	NC_053920	Ranunculales	Aconitum kusnezoffii mitochondrion, complete genome >gi|1928671854|gb|MW013323.1| Aconitum kusnezoffii mitochondrion, complete genome
Cu.japonica:225601-225800	200	Mitochondrion	NC_045040	Fabales	Haematoxylum brasiletto mitochondrion, complete genome
Cu.japonica:339733-339932	200	Mitochondrion	NC_045040	Fabales	Haematoxylum brasiletto mitochondrion, complete genome
Cu.japonica:364992-365191	200	Mitochondrion	NC_044768	Rosales	Prunus avium cultivar summit mitochondrion, complete genome
Cu.japonica:665908-666107	200	Mitochondrion	NC_045040	Fabales	Haematoxylum brasiletto mitochondrion, complete genome
Cu.japonica:779358-779557	200	Mitochondrion	MT076293	Santalales	Ombrophytum subterraneum chromosome 27 mitochondrion, complete sequence
Cu.japonica:174777-174975	199	Mitochondrion	MH176158	Arecales	Phoenix dactylifera cultivar Naghal mitochondrion, complete genome
Cu.japonica:208509-208707	199	Mitochondrion	MK426679	Fabales	Castanospermum australe voucher KUN:Yi14471 mitochondrion, complete genome
Cu.japonica:421116-421314	199	Mitochondrion	KX545367	Lamiales	Hesperelaea palmeri voucher E. Palmer 81 (MO) mitochondrion, complete genome
Cu.japonica:525872-526070	199	Other	CP025672	Solanales	Ipomoea triloba cultivar NCNSP0323 chromosome 13
Cu.japonica:230831-231028	198	Mitochondrion	MN114537	Solanales	Solanum tuberosum cultivar Cicero chromosome 1 mitochondrion, complete sequence
Cu.japonica:234647-234844	198	Mitochondrion	MK990822	Ericales	Monotropa hypopitys chromosome 1 mitochondrion, complete sequence
Cu.japonica:298295-298492	198	Mitochondrion	MN061667	Rosales	Hemiptelea davidii mitochondrion, complete genome
Cu.japonica:321075-321272	198	Mitochondrion	MK333231	Sapindales	Xanthoceras sorbifolium mitochondrion, complete genome
Cu.japonica:492798-492994	197	Mitochondrion	MF163174	Malvales	Hibiscus cannabinus mitochondrion, complete genome
Cu.japonica:271004-271199	196	Mitochondrion	MF163174	Malvales	Hibiscus cannabinus mitochondrion, complete genome
Cu.japonica:434530-434725	196	Mitochondrion	MF163174	Malvales	Hibiscus cannabinus mitochondrion, complete genome
Cu.japonica:474797-474992	196	Mitochondrion	NC_053642	Asparagales	Asparagus officinalis cultivar Atlas mitochondrion, complete genome >gi|1917171065|gb|MT483944.1| Asparagus officinalis cultivar Atlas mitochondrion, complete genome
Cu.japonica:69771-69966	196	Mitochondrion	MN723864	Lamiales	Ligustrum quihoui mitochondrion, complete genome
Cu.japonica:391230-391424	195	Mitochondrion	MN723864	Lamiales	Ligustrum quihoui mitochondrion, complete genome
Cu.japonica:575107-575301	195	Mitochondrion	MK574877	Ericales	Camellia sinensis var. assamica chromosome 2 mitochondrion, complete sequence
Cu.japonica:703789-703983	195	Mitochondrion	NC_042758	Austrobaileyales	Schisandra sphenanthera mitochondrion, complete genome
Cu.japonica:773204-773398	195	Mitochondrion	MG372115	Lamiales	Chionanthus rupicola voucher K:W. Takeuchi et al. 15149 mitochondrion, complete genome
Cu.japonica:782657-782850	194	Mitochondrion	NC_046466	Fabales	Ammopiptanthus nanus mitochondrion, complete genome
Cu.japonica:511595-511787	193	Mitochondrion	KP940515	Geraniales	Geranium maderense voucher TEX:Weng G1046 mitochondrion, complete genome
Cu.japonica:61535-61727	193	Mitochondrion	NC_050850	Sapindales	Sapindus mukorossi mitochondrion, complete genome
Cu.japonica:540205-540397	193	Other	CP027633	Malpighiales	Linum usitatissimum chromosome Lu9
Cu.japonica:19499-19690	192	Mitochondrion	NC_038052	Malvales	Bombax ceiba mitochondrion, complete genome
Cu.japonica:236852-237043	192	Mitochondrion	MT043351	Myrtales	Medinilla magnifica mitochondrion, complete genome
Cu.japonica:301122-301313	192	Mitochondrion	MT975322	Rosales	Prunus avium cultivar Staccato mitochondrion, complete genome
Cu.japonica:470507-470698	192	Mitochondrion	KF709392	Lamiales	Ajuga reptans mitochondrion, complete genome
Cu.japonica:575587-575778	192	Mitochondrion	AP017303	Solanales	Ipomoea nil mitochondrial DNA, complete sequence, cultivar: Tokyo-kokei standard
Cu.japonica:646024-646215	192	Mitochondrion	KF177345	Lamiales	Salvia miltiorrhiza mitochondrion, complete genome
Cu.japonica:724810-725001	192	Mitochondrion	MN651324	Solanales	Nicotiana tabacum strain zhongyan90 cytoplasmic male sterility(CMS) line cultivar MSzhongyan90 mitochondrion, complete genome
Cu.japonica:792698-792889	192	Mitochondrion	AP014526	Malpighiales	Hevea brasiliensis mitochondrial DNA, complete genome
Cu.japonica:14532-14722	191	Mitochondrion	NC_045035	Sapindales	Spondias mombin mitochondrion, complete genome
Cu.japonica:230635-230825	191	Mitochondrion	MT364442	Gentianales	Neolamarckia cadamba chromosome 2 mitochondrion, partial sequence
Cu.japonica:639107-639297	191	Mitochondrion	MT797189	Pinales	Larix sibirica chromosome 3 mitochondrion, complete sequence
Cu.japonica:691077-691267	191	Mitochondrion	MN723864	Lamiales	Ligustrum quihoui mitochondrion, complete genome
Cu.japonica:733763-733953	191	Mitochondrion	NC_050950	Malpighiales	Passiflora edulis mitochondrion, complete genome
Cu.japonica:297805-297995	191	Other	AP021797	Rosales	Prunus dulcis DNA, unplaced-scaffold_1460
Cu.japonica:393389-393578	190	Mitochondrion	NC_043897	Fabales	Sophora flavescens mitochondrion, complete genome >gi|1690434193|gb|MH922916.1| Sophora flavescens mitochondrion, complete genome
Cu.japonica:526558-526747	190	Mitochondrion	NC_039596	Fabales	Styphnolobium japonicum cultivar JinhuaiJ2 mitochondrion, complete genome
Cu.japonica:560923-561112	190	Mitochondrion	KT959112	Lamiales	Castilleja paramensis mitochondrion, complete genome
Cu.japonica:693574-693763	190	Mitochondrion	AP012599	Fabales	Vigna angularis mitochondrial DNA, complete sequence
Cu.japonica:70188-70377	190	Mitochondrion	MW464867	Rosales	Fragaria orientalis mitochondrion, complete genome
Cu.japonica:811935-812124	190	Mitochondrion	AP012599	Fabales	Vigna angularis mitochondrial DNA, complete sequence
Cu.japonica:195131-195319	189	Mitochondrion	NC_053368	Ranunculales	Anemone maxima mitochondrion, complete genome >gi|1914010783|gb|MT568500.1| Anemone maxima mitochondrion, complete genome
Cu.japonica:236438-236626	189	Mitochondrion	MW167296	Caryophyllales	Bougainvillea spectabilis mitochondrion, complete genome
Cu.japonica:662837-663025	189	Mitochondrion	NC_041085	Malpighiales	Populus alba mitochondrion, complete sequence >gi|1557879885|gb|MK034705.1| Populus alba mitochondrion, complete genome
Cu.japonica:141739-141926	188	Mitochondrion	KJ485850	Gentianales	Rhazya stricta mitochondrion, complete genome
Cu.japonica:167462-167649	188	Mitochondrion	JN107812	Lamiales	Boea hygrometrica mitochondrion, complete genome
Cu.japonica:402497-402684	188	Mitochondrion	NC_043897	Fabales	Sophora flavescens mitochondrion, complete genome >gi|1690434193|gb|MH922916.1| Sophora flavescens mitochondrion, complete genome
Cu.japonica:409364-409551	188	Mitochondrion	KX887330	Apiales	Bupleurum falcatum mitochondrion, complete genome
Cu.japonica:469565-469752	188	Mitochondrion	KJ485850	Gentianales	Rhazya stricta mitochondrion, complete genome
Cu.japonica:757476-757663	188	Mitochondrion	JN107812	Lamiales	Boea hygrometrica mitochondrion, complete genome
Cu.japonica:92640-92827	188	Mitochondrion	NC_040998	Fabales	Acacia ligulata mitochondrion, complete genome
Cu.japonica:239575-239761	187	Mitochondrion	KX887330	Apiales	Bupleurum falcatum mitochondrion, complete genome
Cu.japonica:568712-568898	187	Mitochondrion	NC_040998	Fabales	Acacia ligulata mitochondrion, complete genome
Cu.japonica:764150-764336	187	Mitochondrion	KP940515	Geraniales	Geranium maderense voucher TEX:Weng G1046 mitochondrion, complete genome
Cu.japonica:764755-764941	187	Mitochondrion	MK426679	Fabales	Castanospermum australe voucher KUN:Yi14471 mitochondrion, complete genome
Cu.japonica:421315-421500	186	Mitochondrion	MH757117	Lamiales	Haberlea rhodopensis mitochondrion, complete genome
Cu.japonica:780239-780424	186	Mitochondrion	NC_037304	Brassicales	Arabidopsis thaliana ecotype Col-0 mitochondrion, complete genome >gi|1359917794|tpg|BK010421.1| TPA_asm: Arabidopsis thaliana ecotype Col-0 mitochondrion, complete genome
Cu.japonica:228234-228418	185	Mitochondrion	MN114537	Solanales	Solanum tuberosum cultivar Cicero chromosome 1 mitochondrion, complete sequence
Cu.japonica:36237-36421	185	Mitochondrion	LC325489	Brassicales	Turritis glabra OhmiShirahama mitochondrial DNA, complete genome
Cu.japonica:718746-718930	185	Mitochondrion	NC_045039	Fabales	Libidibia coriaria mitochondrion, complete genome
Cu.japonica:249558-249741	184	Mitochondrion	KF177345	Lamiales	Salvia miltiorrhiza mitochondrion, complete genome
Cu.japonica:640421-640604	184	Mitochondrion	NC_041085	Malpighiales	Populus alba mitochondrion, complete sequence >gi|1557879885|gb|MK034705.1| Populus alba mitochondrion, complete genome
Cu.japonica:178605-178787	183	Mitochondrion	NC_045136	Malpighiales	Manihot esculenta mitochondrion, complete genome
Cu.japonica:59005-59187	183	Mitochondrion	KF709392	Lamiales	Ajuga reptans mitochondrion, complete genome
Cu.japonica:627557-627739	183	Mitochondrion	MH168702	Solanales	Nicotiana tabacum/Hyoscyamus niger cybrid isolate rcMv-1-1g_c1 mitochondrion, complete sequence
Cu.japonica:26758-26939	182	Mitochondrion	MG775429	Asterales	Platycodon grandiflorus mitochondrion, complete genome
Cu.japonica:268303-268484	182	Mitochondrion	MH176158	Arecales	Phoenix dactylifera cultivar Naghal mitochondrion, complete genome
Cu.japonica:325061-325242	182	Mitochondrion	NC_053763	Ericales	Rhododendron simsii mitochondrion, complete genome >gi|1919139537|gb|MW030508.1| Rhododendron simsii mitochondrion, complete genome
Cu.japonica:431829-432010	182	Mitochondrion	MH176158	Arecales	Phoenix dactylifera cultivar Naghal mitochondrion, complete genome
Cu.japonica:441940-442121	182	Mitochondrion	KX887330	Apiales	Bupleurum falcatum mitochondrion, complete genome
Cu.japonica:469127-469308	182	Mitochondrion	LR738918	Vitales	Vitis riparia x Vitis cinerea genome assembly, organelle: mitochondrion
Cu.japonica:673234-673415	182	Mitochondrion	NC_043897	Fabales	Sophora flavescens mitochondrion, complete genome >gi|1690434193|gb|MH922916.1| Sophora flavescens mitochondrion, complete genome
Cu.japonica:741494-741675	182	Mitochondrion	KP940485	Lamiales	Neobartsia pedicularoides NADH dehydrogenase subunit 5 (nad5) gene, exon 3 and partial cds; NADH dehydrogenase subunit 4 (nad4) gene, complete cds; tRNA-Met (trnM) gene, complete sequence; NADH dehydrogenase subunit 6 (nad6), ATP synthase subunit 8 (atp8), and cytochrome c oxidase subunit 3 (cox3) genes, complete cds; sdh4 pseudogene, tRNA-Met (trnM), tRNA-Phe (trnF), tRNA-Met (trnM), and ribosom…
Cu.japonica:232616-232797	182	Other	CP023114	Fabales	Lupinus angustifolius cultivar Tanjil chromosome LG-02
Cu.japonica:171019-171199	181	Mitochondrion	NC_044153	Solanales	Physochlaina orientalis mitochondrion, complete genome
Cu.japonica:447883-448063	181	Mitochondrion	NC_053368	Ranunculales	Anemone maxima mitochondrion, complete genome >gi|1914010783|gb|MT568500.1| Anemone maxima mitochondrion, complete genome
Cu.japonica:599030-599210	181	Mitochondrion	NC_053921	Celastrales	Euonymus alatus mitochondrion, complete genome >gi|1928671892|gb|MW009108.1| Euonymus alatus mitochondrion, complete genome
Cu.japonica:675305-675485	181	Mitochondrion	KF177345	Lamiales	Salvia miltiorrhiza mitochondrion, complete genome
Cu.japonica:808935-809115	181	Mitochondrion	KC189947	Fabales	Vicia faba mitochondrion, complete genome
Cu.japonica:142183-142362	180	Mitochondrion	NC_053368	Ranunculales	Anemone maxima mitochondrion, complete genome >gi|1914010783|gb|MT568500.1| Anemone maxima mitochondrion, complete genome
Cu.japonica:33915-34094	180	Mitochondrion	MT122964	Solanales	Solanum sisymbriifolium isolate NN15 chromosome 1 mitochondrion, complete sequence
Cu.japonica:802137-802316	180	Mitochondrion	NC_043897	Fabales	Sophora flavescens mitochondrion, complete genome >gi|1690434193|gb|MH922916.1| Sophora flavescens mitochondrion, complete genome
Cu.japonica:224723-224901	179	Mitochondrion	MN175741	Asterales	Helianthus annuus cultivar CMS line HA89(ANN2) mitochondrion, complete genome
Cu.japonica:268485-268663	179	Mitochondrion	KC208619	Alismatales	Butomus umbellatus mitochondrion, complete genome
Cu.japonica:336909-337087	179	Mitochondrion	KJ485850	Gentianales	Rhazya stricta mitochondrion, complete genome
Cu.japonica:340632-340810	179	Mitochondrion	MN175741	Asterales	Helianthus annuus cultivar CMS line HA89(ANN2) mitochondrion, complete genome
Cu.japonica:413942-414120	179	Mitochondrion	MK574877	Ericales	Camellia sinensis var. assamica chromosome 2 mitochondrion, complete sequence
Cu.japonica:432011-432189	179	Mitochondrion	KC208619	Alismatales	Butomus umbellatus mitochondrion, complete genome
Cu.japonica:549411-549589	179	Mitochondrion	MT361980	Rosales	Cannabis sativa mitochondrion, complete genome
Cu.japonica:567577-567755	179	Mitochondrion	KT988071	Brassicales	Schrenkiella parvula mitochondrion, complete genome
Cu.japonica:653255-653433	179	Mitochondrion	MT075725	Lamiales	Ajuga ciliata chromosome 1 mitochondrion, complete sequence
Cu.japonica:107275-107452	178	Mitochondrion	KF177345	Lamiales	Salvia miltiorrhiza mitochondrion, complete genome
Cu.japonica:388549-388726	178	Mitochondrion	MT535663	Caryophyllales	Mirabilis himalaica mitochondrion, complete genome
Cu.japonica:599867-600044	178	Mitochondrion	MH176158	Arecales	Phoenix dactylifera cultivar Naghal mitochondrion, complete genome
Cu.japonica:793157-793333	177	Mitochondrion	NC_053368	Ranunculales	Anemone maxima mitochondrion, complete genome >gi|1914010783|gb|MT568500.1| Anemone maxima mitochondrion, complete genome
Cu.japonica:92412-92588	177	Mitochondrion	KR736342	Malvales	Gossypium arboreum mitochondrion, complete genome
Cu.japonica:194105-194280	176	Mitochondrion	MT361980	Rosales	Cannabis sativa mitochondrion, complete genome
Cu.japonica:201138-201313	176	Mitochondrion	NC_037463	Sapindales	Citrus sinensis mitochondrion, complete genome
Cu.japonica:254440-254615	176	Mitochondrion	MK426679	Fabales	Castanospermum australe voucher KUN:Yi14471 mitochondrion, complete genome
Cu.japonica:306404-306579	176	Mitochondrion	NC_045035	Sapindales	Spondias mombin mitochondrion, complete genome
Cu.japonica:368371-368546	176	Mitochondrion	NC_037463	Sapindales	Citrus sinensis mitochondrion, complete genome
Cu.japonica:611032-611207	176	Mitochondrion	MH129026	Lamiales	Aphyllon epigalium subsp. epigalium mitochondrion, partial genome
Cu.japonica:661557-661732	176	Mitochondrion	NC_041085	Malpighiales	Populus alba mitochondrion, complete sequence >gi|1557879885|gb|MK034705.1| Populus alba mitochondrion, complete genome
Cu.japonica:766544-766719	176	Mitochondrion	MN206019	Magnoliales	Magnolia biondii mitochondrion, complete genome
Cu.japonica:198534-198708	175	Mitochondrion	KT959112	Lamiales	Castilleja paramensis mitochondrion, complete genome
Cu.japonica:269697-269871	175	Mitochondrion	KX887330	Apiales	Bupleurum falcatum mitochondrion, complete genome
Cu.japonica:433223-433397	175	Mitochondrion	KX887330	Apiales	Bupleurum falcatum mitochondrion, complete genome
Cu.japonica:664226-664400	175	Mitochondrion	NC_045038	Fabales	Tamarindus indica mitochondrion, complete genome
Cu.japonica:792965-793139	175	Mitochondrion	AP014526	Malpighiales	Hevea brasiliensis mitochondrial DNA, complete genome
Cu.japonica:171228-171402	175	Other	CP025672	Solanales	Ipomoea triloba cultivar NCNSP0323 chromosome 13
Cu.japonica:21387-21560	174	Mitochondrion	EU431224	Brassicales	Carica papaya mitochondrion, complete genome
Cu.japonica:644554-644727	174	Mitochondrion	MW167296	Caryophyllales	Bougainvillea spectabilis mitochondrion, complete genome
Cu.japonica:780889-781062	174	Mitochondrion	NC_037304	Brassicales	Arabidopsis thaliana ecotype Col-0 mitochondrion, complete genome >gi|1359917794|tpg|BK010421.1| TPA_asm: Arabidopsis thaliana ecotype Col-0 mitochondrion, complete genome
Cu.japonica:153697-153869	173	Mitochondrion	MH176158	Arecales	Phoenix dactylifera cultivar Naghal mitochondrion, complete genome
Cu.japonica:18465-18637	173	Mitochondrion	EU365401	Poales	Bambusa oldhamii mitochondrion, complete genome
Cu.japonica:417896-418068	173	Mitochondrion	NC_040010	Myrtales	Eucalyptus grandis mitochondrion, complete genome
Cu.japonica:633886-634058	173	Mitochondrion	NC_040010	Myrtales	Eucalyptus grandis mitochondrion, complete genome
Cu.japonica:96205-96377	173	Mitochondrion	NC_053625	Santalales	Malania oleifera mitochondrion, complete genome >gi|1916814696|gb|MT902145.1| Malania oleifera mitochondrion, complete genome
Cu.japonica:5179-5350	172	Mitochondrion	NC_046466	Fabales	Ammopiptanthus nanus mitochondrion, complete genome
Cu.japonica:660954-661124	171	Mitochondrion	MT901727	Rosales	Prunus cerasifera isolate DM612_4 chloroplast, partial genome
Cu.japonica:574254-574423	170	Mitochondrion	NC_045040	Fabales	Haematoxylum brasiletto mitochondrion, complete genome
Cu.japonica:730245-730414	170	Mitochondrion	KF386162	Ericales	Vaccinium macrocarpon mitochondrion, complete genome
Cu.japonica:805584-805753	170	Mitochondrion	KX887330	Apiales	Bupleurum falcatum mitochondrion, complete genome
Cu.japonica:146036-146204	169	Mitochondrion	MT075727	Lamiales	Rotheca serrata mitochondrion, complete genome
Cu.japonica:396224-396392	169	Mitochondrion	NC_026515	Solanales	Hyoscyamus niger mitochondrion, complete genome
Cu.japonica:607494-607662	169	Mitochondrion	MN723864	Lamiales	Ligustrum quihoui mitochondrion, complete genome
Cu.japonica:667151-667319	169	Mitochondrion	AP014526	Malpighiales	Hevea brasiliensis mitochondrial DNA, complete genome
Cu.japonica:712845-713013	169	Mitochondrion	MG372115	Lamiales	Chionanthus rupicola voucher K:W. Takeuchi et al. 15149 mitochondrion, complete genome
Cu.japonica:791631-791799	169	Mitochondrion	GQ856148	Cucurbitales	Cucurbita pepo mitochondrion, complete genome
Cu.japonica:171408-171576	169	Other	CP025672	Solanales	Ipomoea triloba cultivar NCNSP0323 chromosome 13
Cu.japonica:199192-199359	168	Mitochondrion	MK426679	Fabales	Castanospermum australe voucher KUN:Yi14471 mitochondrion, complete genome
Cu.japonica:151644-151810	167	Mitochondrion	MK574877	Ericales	Camellia sinensis var. assamica chromosome 2 mitochondrion, complete sequence
Cu.japonica:182741-182907	167	Mitochondrion	KX063855	Asterales	Diplostephium hartwegii voucher TEX:Vargas 456 mitochondrion, complete genome
Cu.japonica:213838-214004	167	Mitochondrion	KT959112	Lamiales	Castilleja paramensis mitochondrion, complete genome
Cu.japonica:223457-223623	167	Mitochondrion	NC_053763	Ericales	Rhododendron simsii mitochondrion, complete genome >gi|1919139537|gb|MW030508.1| Rhododendron simsii mitochondrion, complete genome
Cu.japonica:246033-246199	167	Mitochondrion	KX063855	Asterales	Diplostephium hartwegii voucher TEX:Vargas 456 mitochondrion, complete genome
Cu.japonica:756705-756871	167	Mitochondrion	NC_046466	Fabales	Ammopiptanthus nanus mitochondrion, complete genome
Cu.japonica:275365-275530	166	Mitochondrion	JN872550	Fabales	Millettia pinnata mitochondrion, complete genome
Cu.japonica:429171-429336	166	Mitochondrion	NC_039768	Fabales	Glycine soja mitochondrion, complete genome
Cu.japonica:662060-662225	166	Mitochondrion	NC_048500	Fabales	Trifolium meduseum mitochondrion, complete genome
Cu.japonica:241158-241323	166	Other	XM_031264998	Solanales	Ipomoea triloba uncharacterized LOC116024094 (LOC116024094), mRNA
Cu.japonica:160681-160845	165	Mitochondrion	MG372121	Lamiales	Olea europaea subsp. laperrinei isolate Adjelella 10 mitochondrion, complete genome
Cu.japonica:313363-313527	165	Mitochondrion	NC_041177	Rosales	Morus notabilis mitochondrion, complete genome
Cu.japonica:391638-391802	165	Mitochondrion	KC189947	Fabales	Vicia faba mitochondrion, complete genome
Cu.japonica:402177-402341	165	Mitochondrion	NC_050850	Sapindales	Sapindus mukorossi mitochondrion, complete genome
Cu.japonica:455153-455317	165	Mitochondrion	NC_037070	Brassicales	Arabis alpina mitochondrion, complete genome
Cu.japonica:551988-552152	165	Mitochondrion	NC_039596	Fabales	Styphnolobium japonicum cultivar JinhuaiJ2 mitochondrion, complete genome
Cu.japonica:560758-560922	165	Mitochondrion	MN206019	Magnoliales	Magnolia biondii mitochondrion, complete genome
Cu.japonica:673514-673678	165	Mitochondrion	NC_043897	Fabales	Sophora flavescens mitochondrion, complete genome >gi|1690434193|gb|MH922916.1| Sophora flavescens mitochondrion, complete genome
Cu.japonica:782105-782269	165	Mitochondrion	MN946545	Sapindales	Citrus maxima cultivar Hirado Buntan mitochondrion, complete genome
Cu.japonica:798817-798981	165	Mitochondrion	MW057771	Malvales	Aquilaria sinensis mitochondrion, complete genome
Cu.japonica:662410-662573	164	Mitochondrion	NC_038053	Fabales	Senna tora mitochondrion, complete genome
Cu.japonica:236677-236839	163	Mitochondrion	MT043351	Myrtales	Medinilla magnifica mitochondrion, complete genome
Cu.japonica:347034-347196	163	Mitochondrion	MH716014	Asterales	Chrysanthemum indicum mitochondrion, complete genome
Cu.japonica:144404-144565	162	Mitochondrion	MT471100	Poales	Coix lacryma-jobi var. ma-yuen isolate ZI000404A mitochondrion, complete genome.
Cu.japonica:304750-304911	162	Mitochondrion	NC_041177	Rosales	Morus notabilis mitochondrion, complete genome
Cu.japonica:321273-321434	162	Mitochondrion	MK333231	Sapindales	Xanthoceras sorbifolium mitochondrion, complete genome
Cu.japonica:379969-380130	162	Mitochondrion	MN723864	Lamiales	Ligustrum quihoui mitochondrion, complete genome
Cu.japonica:466926-467087	162	Mitochondrion	MT471100	Poales	Coix lacryma-jobi var. ma-yuen isolate ZI000404A mitochondrion, complete genome.
Cu.japonica:554596-554757	162	Mitochondrion	KT959112	Lamiales	Castilleja paramensis mitochondrion, complete genome
Cu.japonica:580200-580361	162	Mitochondrion	NC_053763	Ericales	Rhododendron simsii mitochondrion, complete genome >gi|1919139537|gb|MW030508.1| Rhododendron simsii mitochondrion, complete genome
Cu.japonica:77440-77601	162	Mitochondrion	NC_045040	Fabales	Haematoxylum brasiletto mitochondrion, complete genome
Cu.japonica:80332-80493	162	Mitochondrion	MN946545	Sapindales	Citrus maxima cultivar Hirado Buntan mitochondrion, complete genome
Cu.japonica:96623-96784	162	Mitochondrion	HQ874649	Malpighiales	Ricinus communis mitochondrion, complete genome
Cu.japonica:277458-277618	161	Mitochondrion	MN723864	Lamiales	Ligustrum quihoui mitochondrion, complete genome
Cu.japonica:377595-377755	161	Mitochondrion	NC_045228	Rosales	Eriobotrya japonica mitochondrion, complete genome
Cu.japonica:652070-652230	161	Mitochondrion	KF177345	Lamiales	Salvia miltiorrhiza mitochondrion, complete genome
Cu.japonica:550784-550944	161	Other	KR559021	Saxifragales	Heuchera parviflora var. saurensis voucher Folk 97 (OS), complete genome
Cu.japonica:101305-101464	160	Mitochondrion	NC_042758	Austrobaileyales	Schisandra sphenanthera mitochondrion, complete genome
Cu.japonica:177295-177454	160	Mitochondrion	MH168703	Solanales	Nicotiana tabacum/Hyoscyamus niger cybrid isolate rcMv-1-1g_c2 mitochondrion, complete sequence
Cu.japonica:387111-387270	160	Mitochondrion	KJ129610	Santalales	Viscum album voucher C2546 mitochondrion, complete genome
Cu.japonica:498286-498445	160	Mitochondrion	MT075727	Lamiales	Rotheca serrata mitochondrion, complete genome
Cu.japonica:544212-544371	160	Mitochondrion	KU187967	Rosales	Ziziphus jujuba mitochondrion, complete genome
Cu.japonica:585706-585865	160	Mitochondrion	MK990822	Ericales	Monotropa hypopitys chromosome 1 mitochondrion, complete sequence
Cu.japonica:220807-220965	159	Mitochondrion	MW553042	Lamiales	Scutellaria tsinyunensis mitochondrion, complete genome
Cu.japonica:560404-560562	159	Mitochondrion	MW363532	Fabales	Pisum sativum subsp. elatius voucher CE6 mitochondrion, complete genome
Cu.japonica:638286-638444	159	Mitochondrion	NC_038052	Malvales	Bombax ceiba mitochondrion, complete genome
Cu.japonica:165877-166034	158	Mitochondrion	KP940502	Solanales	Cuscuta gronovii maturase (matR) gene, complete cds; NADH dehydrogenase subunit 1 (nad1) gene, exon 4 and partial cds; and NADH dehydrogenase subunit 3 (nad3) and ribosomal protein subunit S12 (rps12) genes, complete cds; mitochondrial
Cu.japonica:167273-167430	158	Mitochondrion	KT894205	Malvales	Corchorus olitorius mitochondrion, complete genome
Cu.japonica:209142-209299	158	Mitochondrion	KP940502	Solanales	Cuscuta gronovii maturase (matR) gene, complete cds; NADH dehydrogenase subunit 1 (nad1) gene, exon 4 and partial cds; and NADH dehydrogenase subunit 3 (nad3) and ribosomal protein subunit S12 (rps12) genes, complete cds; mitochondrial
Cu.japonica:293350-293507	158	Mitochondrion	KX887330	Apiales	Bupleurum falcatum mitochondrion, complete genome
Cu.japonica:367203-367360	158	Mitochondrion	KP940502	Solanales	Cuscuta gronovii maturase (matR) gene, complete cds; NADH dehydrogenase subunit 1 (nad1) gene, exon 4 and partial cds; and NADH dehydrogenase subunit 3 (nad3) and ribosomal protein subunit S12 (rps12) genes, complete cds; mitochondrial
Cu.japonica:414293-414450	158	Mitochondrion	KP940502	Solanales	Cuscuta gronovii maturase (matR) gene, complete cds; NADH dehydrogenase subunit 1 (nad1) gene, exon 4 and partial cds; and NADH dehydrogenase subunit 3 (nad3) and ribosomal protein subunit S12 (rps12) genes, complete cds; mitochondrial
Cu.japonica:630283-630440	158	Mitochondrion	KP940502	Solanales	Cuscuta gronovii maturase (matR) gene, complete cds; NADH dehydrogenase subunit 1 (nad1) gene, exon 4 and partial cds; and NADH dehydrogenase subunit 3 (nad3) and ribosomal protein subunit S12 (rps12) genes, complete cds; mitochondrial
Cu.japonica:757695-757852	158	Mitochondrion	KT894205	Malvales	Corchorus olitorius mitochondrion, complete genome
Cu.japonica:759091-759248	158	Mitochondrion	KP940502	Solanales	Cuscuta gronovii maturase (matR) gene, complete cds; NADH dehydrogenase subunit 1 (nad1) gene, exon 4 and partial cds; and NADH dehydrogenase subunit 3 (nad3) and ribosomal protein subunit S12 (rps12) genes, complete cds; mitochondrial
Cu.japonica:76311-76468	158	Mitochondrion	KP940502	Solanales	Cuscuta gronovii maturase (matR) gene, complete cds; NADH dehydrogenase subunit 1 (nad1) gene, exon 4 and partial cds; and NADH dehydrogenase subunit 3 (nad3) and ribosomal protein subunit S12 (rps12) genes, complete cds; mitochondrial
Cu.japonica:175667-175823	157	Mitochondrion	KF541337	Gentianales	Asclepias syriaca mitochondrion, complete genome
Cu.japonica:295182-295338	157	Mitochondrion	NC_052879	Rosales	Sorbus torminalis mitochondrion, complete genome >gi|1899342683|gb|MT610102.1| Sorbus torminalis mitochondrion, complete genome
Cu.japonica:301980-302136	157	Mitochondrion	MN061667	Rosales	Hemiptelea davidii mitochondrion, complete genome
Cu.japonica:321862-322018	157	Mitochondrion	MK574877	Ericales	Camellia sinensis var. assamica chromosome 2 mitochondrion, complete sequence
Cu.japonica:51445-51601	157	Mitochondrion	MK333231	Sapindales	Xanthoceras sorbifolium mitochondrion, complete genome
Cu.japonica:549240-549396	157	Mitochondrion	MT361980	Rosales	Cannabis sativa mitochondrion, complete genome
Cu.japonica:661855-662011	157	Mitochondrion	NC_053368	Ranunculales	Anemone maxima mitochondrion, complete genome >gi|1914010783|gb|MT568500.1| Anemone maxima mitochondrion, complete genome
Cu.japonica:765183-765339	157	Mitochondrion	MG372115	Lamiales	Chionanthus rupicola voucher K:W. Takeuchi et al. 15149 mitochondrion, complete genome
Cu.japonica:454126-454281	156	Mitochondrion	MW553037	Caryophyllales	Agrostemma githago mitochondrion, complete genome
Cu.japonica:70703-70858	156	Mitochondrion	MH757117	Lamiales	Haberlea rhodopensis mitochondrion, complete genome
Cu.japonica:748897-749052	156	Mitochondrion	AP014526	Malpighiales	Hevea brasiliensis mitochondrial DNA, complete genome
Cu.japonica:214864-215018	155	Mitochondrion	NC_045035	Sapindales	Spondias mombin mitochondrion, complete genome
Cu.japonica:538468-538622	155	Mitochondrion	JN107812	Lamiales	Boea hygrometrica mitochondrion, complete genome
Cu.japonica:734022-734176	155	Mitochondrion	MT361980	Rosales	Cannabis sativa mitochondrion, complete genome
Cu.japonica:750916-751070	155	Mitochondrion	MT075727	Lamiales	Rotheca serrata mitochondrion, complete genome
Cu.japonica:293627-293780	154	Mitochondrion	NC_045038	Fabales	Tamarindus indica mitochondrion, complete genome
Cu.japonica:410771-410924	154	Mitochondrion	MK426679	Fabales	Castanospermum australe voucher KUN:Yi14471 mitochondrion, complete genome
Cu.japonica:608404-608557	154	Mitochondrion	KP940515	Geraniales	Geranium maderense voucher TEX:Weng G1046 mitochondrion, complete genome
Cu.japonica:717984-718137	154	Mitochondrion	AP022637	Fabales	Lotus japonicus B-129 mitochondrial DNA, complete genome
Cu.japonica:398217-398369	153	Mitochondrion	NC_043897	Fabales	Sophora flavescens mitochondrion, complete genome >gi|1690434193|gb|MH922916.1| Sophora flavescens mitochondrion, complete genome
Cu.japonica:493017-493169	153	Mitochondrion	MF070088	Asparagales	Gastrodia elata chromosome ge5 mitochondrion, complete sequence.
Cu.japonica:637752-637904	153	Mitochondrion	NC_053921	Celastrales	Euonymus alatus mitochondrion, complete genome >gi|1928671892|gb|MW009108.1| Euonymus alatus mitochondrion, complete genome
Cu.japonica:703371-703523	153	Mitochondrion	NC_039596	Fabales	Styphnolobium japonicum cultivar JinhuaiJ2 mitochondrion, complete genome
Cu.japonica:806926-807078	153	Mitochondrion	MN723864	Lamiales	Ligustrum quihoui mitochondrion, complete genome
Cu.japonica:141927-142078	152	Mitochondrion	NC_045036	Sapindales	Spondias tuberosa mitochondrion, complete genome >gi|1737759125|gb|MN057921.1| Spondias tuberosa mitochondrion, complete genome
Cu.japonica:207835-207986	152	Mitochondrion	MH168702	Solanales	Nicotiana tabacum/Hyoscyamus niger cybrid isolate rcMv-1-1g_c1 mitochondrion, complete sequence
Cu.japonica:469413-469564	152	Mitochondrion	NC_045036	Sapindales	Spondias tuberosa mitochondrion, complete genome >gi|1737759125|gb|MN057921.1| Spondias tuberosa mitochondrion, complete genome
Cu.japonica:490409-490560	152	Mitochondrion	AP022637	Fabales	Lotus japonicus B-129 mitochondrial DNA, complete genome
Cu.japonica:509609-509760	152	Mitochondrion	MH168702	Solanales	Nicotiana tabacum/Hyoscyamus niger cybrid isolate rcMv-1-1g_c1 mitochondrion, complete sequence
Cu.japonica:682823-682974	152	Mitochondrion	MW057771	Malvales	Aquilaria sinensis mitochondrion, complete genome
Cu.japonica:121219-121369	151	Mitochondrion	KX545367	Lamiales	Hesperelaea palmeri voucher E. Palmer 81 (MO) mitochondrion, complete genome
Cu.japonica:325391-325541	151	Mitochondrion	KF386162	Ericales	Vaccinium macrocarpon mitochondrion, complete genome
Cu.japonica:380247-380397	151	Mitochondrion	MH129026	Lamiales	Aphyllon epigalium subsp. epigalium mitochondrion, partial genome
Cu.japonica:774083-774233	151	Mitochondrion	NC_050850	Sapindales	Sapindus mukorossi mitochondrion, complete genome
Cu.japonica:150433-150582	150	Mitochondrion	MW465116	Asterales	Saussurea costus mitochondrion, complete genome
Cu.japonica:177021-177170	150	Mitochondrion	KX270773	Saxifragales	Cynomorium coccineum chromosome Ccoc3422 mitochondrion, complete sequence
Cu.japonica:292615-292764	150	Mitochondrion	NC_039531	Caryophyllales	Nepenthes ventricosa x Nepenthes alata isolate NEP-CB1 mitochondrion, complete genome
Cu.japonica:311737-311886	150	Mitochondrion	MT535663	Caryophyllales	Mirabilis himalaica mitochondrion, complete genome
Cu.japonica:365722-365871	150	Mitochondrion	NC_045040	Fabales	Haematoxylum brasiletto mitochondrion, complete genome
Cu.japonica:473737-473886	150	Mitochondrion	FQ378026	Caryophyllales	Beta macrocarpa mitochondrion, complete genome
Cu.japonica:716199-716348	150	Mitochondrion	NC_045078	Aquifoliales	Ilex pubescens mitochondrion, complete genome
Cu.japonica:765340-765489	150	Mitochondrion	MN723864	Lamiales	Ligustrum quihoui mitochondrion, complete genome
Cu.japonica:187339-187487	149	Mitochondrion	FQ014226	Caryophyllales	Beta vulgaris subsp. maritima genotype male-sterile E mitochondrion, partial genome
Cu.japonica:270454-270602	149	Mitochondrion	MK426679	Fabales	Castanospermum australe voucher KUN:Yi14471 mitochondrion, complete genome
Cu.japonica:367023-367171	149	Mitochondrion	NC_043897	Fabales	Sophora flavescens mitochondrion, complete genome >gi|1690434193|gb|MH922916.1| Sophora flavescens mitochondrion, complete genome
Cu.japonica:374888-375036	149	Mitochondrion	NC_050335	Solanales	Solanum aethiopicum isolate NN4 mitochondrion, complete genome
Cu.japonica:405349-405497	149	Mitochondrion	MN965192	Gnetales	Gnetum gnemon clone GneN4 NADH dehydrogenase subunit 7 (nad7) gene, complete cds; NADH dehydrogenase subunit 1 (nad1) gene, exon 5 and partial cds; and NADH dehydrogenase subunit 9 (nad9), apocytochrome b (cob), ATP synthase F0 subunit beta (atp4), and ribosomal protein L10 (rpl10) genes, complete cds; mitochondrial
Cu.japonica:433980-434128	149	Mitochondrion	MK426679	Fabales	Castanospermum australe voucher KUN:Yi14471 mitochondrion, complete genome
Cu.japonica:479225-479373	149	Mitochondrion	MN196478	Solanales	Capsicum annuum var. glabriusculum bio-material USDA:PI 593546 mitochondrion, complete genome
Cu.japonica:712113-712261	149	Mitochondrion	MW553042	Lamiales	Scutellaria tsinyunensis mitochondrion, complete genome
Cu.japonica:228441-228588	148	Mitochondrion	MT075727	Lamiales	Rotheca serrata mitochondrion, complete genome
Cu.japonica:295607-295754	148	Mitochondrion	NC_050850	Sapindales	Sapindus mukorossi mitochondrion, complete genome
Cu.japonica:42407-42554	148	Mitochondrion	MH410146	Gentianales	Cynanchum auriculatum chromosome 1 mitochondrion, partial genome
Cu.japonica:426416-426563	148	Mitochondrion	KJ485850	Gentianales	Rhazya stricta mitochondrion, complete genome
Cu.japonica:568218-568365	148	Mitochondrion	MN206019	Magnoliales	Magnolia biondii mitochondrion, complete genome
Cu.japonica:791262-791409	148	Mitochondrion	NC_041093	Caryophyllales	Chenopodium quinoa mitochondrion, complete genome
Cu.japonica:404124-404271	148	Other	CP023121	Fabales	Lupinus angustifolius cultivar Tanjil chromosome LG-09
Cu.japonica:387701-387847	147	Mitochondrion	MT361980	Rosales	Cannabis sativa mitochondrion, complete genome
Cu.japonica:42886-43032	147	Mitochondrion	MN017226	Fabales	Cercis canadensis mitochondrion, complete genome
Cu.japonica:525054-525200	147	Mitochondrion	GQ856147	Cucurbitales	Citrullus lanatus mitochondrion, complete genome
Cu.japonica:542747-542893	147	Mitochondrion	KX887330	Apiales	Bupleurum falcatum mitochondrion, complete genome
Cu.japonica:574825-574971	147	Mitochondrion	AP014526	Malpighiales	Hevea brasiliensis mitochondrial DNA, complete genome
Cu.japonica:693859-694005	147	Mitochondrion	NC_039738	Fabales	Leucaena trichandra mitochondrion, complete genome
Cu.japonica:811693-811839	147	Mitochondrion	NC_039738	Fabales	Leucaena trichandra mitochondrion, complete genome
Cu.japonica:563226-563371	146	Mitochondrion	NC_045036	Sapindales	Spondias tuberosa mitochondrion, complete genome >gi|1737759125|gb|MN057921.1| Spondias tuberosa mitochondrion, complete genome
Cu.japonica:778339-778484	146	Mitochondrion	MN723864	Lamiales	Ligustrum quihoui mitochondrion, complete genome
Cu.japonica:208115-208259	145	Mitochondrion	NC_037463	Sapindales	Citrus sinensis mitochondrion, complete genome
Cu.japonica:276418-276562	145	Mitochondrion	JN872550	Fabales	Millettia pinnata mitochondrion, complete genome
Cu.japonica:327010-327154	145	Mitochondrion	NC_040998	Fabales	Acacia ligulata mitochondrion, complete genome
Cu.japonica:327772-327916	145	Mitochondrion	NC_042758	Austrobaileyales	Schisandra sphenanthera mitochondrion, complete genome
Cu.japonica:485755-485899	145	Mitochondrion	NC_053763	Ericales	Rhododendron simsii mitochondrion, complete genome >gi|1919139537|gb|MW030508.1| Rhododendron simsii mitochondrion, complete genome
Cu.japonica:541547-541691	145	Mitochondrion	KP940515	Geraniales	Geranium maderense voucher TEX:Weng G1046 mitochondrion, complete genome
Cu.japonica:585866-586010	145	Mitochondrion	MT075727	Lamiales	Rotheca serrata mitochondrion, complete genome
Cu.japonica:295755-295898	144	Mitochondrion	NC_045038	Fabales	Tamarindus indica mitochondrion, complete genome
Cu.japonica:296237-296380	144	Mitochondrion	NC_045035	Sapindales	Spondias mombin mitochondrion, complete genome
Cu.japonica:31802-31945	144	Mitochondrion	NC_039596	Fabales	Styphnolobium japonicum cultivar JinhuaiJ2 mitochondrion, complete genome
Cu.japonica:511389-511532	144	Mitochondrion	KP940515	Geraniales	Geranium maderense voucher TEX:Weng G1046 mitochondrion, complete genome
Cu.japonica:148206-148348	143	Mitochondrion	MT471100	Poales	Coix lacryma-jobi var. ma-yuen isolate ZI000404A mitochondrion, complete genome.
Cu.japonica:358061-358203	143	Mitochondrion	MN723864	Lamiales	Ligustrum quihoui mitochondrion, complete genome
Cu.japonica:391905-392047	143	Mitochondrion	NC_039596	Fabales	Styphnolobium japonicum cultivar JinhuaiJ2 mitochondrion, complete genome
Cu.japonica:442165-442307	143	Mitochondrion	KX641464	Myrtales	Lagerstroemia indica mitochondrion, complete genome
Cu.japonica:524180-524322	143	Mitochondrion	LC325489	Brassicales	Turritis glabra OhmiShirahama mitochondrial DNA, complete genome
Cu.japonica:560563-560705	143	Mitochondrion	MG775429	Asterales	Platycodon grandiflorus mitochondrion, complete genome
Cu.japonica:98670-98812	143	Mitochondrion	MH757117	Lamiales	Haberlea rhodopensis mitochondrion, complete genome
Cu.japonica:170721-170863	143	Other	CP025672	Solanales	Ipomoea triloba cultivar NCNSP0323 chromosome 13
Cu.japonica:109559-109700	142	Mitochondrion	NC_039738	Fabales	Leucaena trichandra mitochondrion, complete genome
Cu.japonica:640963-641104	142	Mitochondrion	KX887330	Apiales	Bupleurum falcatum mitochondrion, complete genome
Cu.japonica:676584-676725	142	Mitochondrion	KP940490	Lamiales	Neobartsia pedicularoides NADH dehydrogenase subunit 3 (nad3), ribosomal protein subunit S12 (rps12), NADH dehydrogenase subunit 4L (nad4L), ATP synthase subunit 4 (atp4), cytochrome c oxidase subunit 1 (cox1), and ribosomal protein subunit S10 (rps10) genes, complete cds; NADH dehydrogenase subunit 1 (nad1) gene, exon 5 and partial cds; and tRNA-Leu (trnL) gene, complete sequence; mitochondrial
Cu.japonica:83944-84085	142	Mitochondrion	MF611850	Caryophyllales	Fallopia multiflora chromosome 1 mitochondrion, complete sequence
Cu.japonica:139504-139645	142	Other	KT367510	Lamiales	Orobanche rapum-genistae clone Orap-c655 genomic sequence
Cu.japonica:269046-269187	142	Other	LR862153	Poales	Ananas comosus var. bracteatus genome assembly, chromosome: 25
Cu.japonica:372421-372562	142	Other	KP249380	Garryales	Eucommia ulmoides microsatellite EU-IV43S4101BHN6L sequence
Cu.japonica:432572-432713	142	Other	LR862153	Poales	Ananas comosus var. bracteatus genome assembly, chromosome: 25
Cu.japonica:356063-356203	141	Mitochondrion	JN098455	Lamiales	Mimulus guttatus mitochondrion, complete genome
Cu.japonica:79393-79533	141	Mitochondrion	MK431826	Sapindales	Peganum harmala mitochondrion, complete genome
Cu.japonica:221488-221628	141	Other	CP023114	Fabales	Lupinus angustifolius cultivar Tanjil chromosome LG-02
Cu.japonica:110163-110302	140	Mitochondrion	MN723864	Lamiales	Ligustrum quihoui mitochondrion, complete genome
Cu.japonica:301704-301843	140	Mitochondrion	MN206019	Magnoliales	Magnolia biondii mitochondrion, complete genome
Cu.japonica:319294-319433	140	Mitochondrion	MG372121	Lamiales	Olea europaea subsp. laperrinei isolate Adjelella 10 mitochondrion, complete genome
Cu.japonica:351654-351793	140	Mitochondrion	MT075727	Lamiales	Rotheca serrata mitochondrion, complete genome
Cu.japonica:403693-403832	140	Mitochondrion	MH168703	Solanales	Nicotiana tabacum/Hyoscyamus niger cybrid isolate rcMv-1-1g_c2 mitochondrion, complete sequence
Cu.japonica:688567-688706	140	Mitochondrion	LR738918	Vitales	Vitis riparia x Vitis cinerea genome assembly, organelle: mitochondrion
Cu.japonica:702290-702429	140	Mitochondrion	MN723864	Lamiales	Ligustrum quihoui mitochondrion, complete genome
Cu.japonica:799627-799766	140	Mitochondrion	LR738918	Vitales	Vitis riparia x Vitis cinerea genome assembly, organelle: mitochondrion
Cu.japonica:256355-256493	139	Mitochondrion	NC_038221	Fabales	Senna occidentalis mitochondrion, complete genome
Cu.japonica:332019-332157	139	Mitochondrion	MH176158	Arecales	Phoenix dactylifera cultivar Naghal mitochondrion, complete genome
Cu.japonica:540886-541024	139	Mitochondrion	MK990822	Ericales	Monotropa hypopitys chromosome 1 mitochondrion, complete sequence
Cu.japonica:543824-543962	139	Mitochondrion	KR610474	Proteales	Nelumbo nucifera mitochondrion, complete genome
Cu.japonica:655808-655946	139	Mitochondrion	MN661146	Asterales	Paraprenanthes diversifolia mitochondrion, complete genome
Cu.japonica:551275-551413	139	Other	AP021797	Rosales	Prunus dulcis DNA, unplaced-scaffold_1460
Cu.japonica:197352-197489	138	Mitochondrion	MT075727	Lamiales	Rotheca serrata mitochondrion, complete genome
Cu.japonica:240926-241063	138	Mitochondrion	KP940487	Lamiales	Neobartsia pedicularoides ATP synthase subunit 1 (atp1) gene, complete cds; NADH dehydrogenase subunit 2 (nad2) gene, exons 1 and 2 and partial cds; and Cytochrome c maturation subunit Fn (ccmFn), apocytochrome b (cob), ribosomal protein subunit S14 (rps14), and ribosomal protein subunit L5 (rpl5) genes, complete cds; mitochondrial
Cu.japonica:532591-532728	138	Mitochondrion	KF386162	Ericales	Vaccinium macrocarpon mitochondrion, complete genome
Cu.japonica:628150-628287	138	Mitochondrion	MG372121	Lamiales	Olea europaea subsp. laperrinei isolate Adjelella 10 mitochondrion, complete genome
Cu.japonica:541700-541837	138	Other	CP023114	Fabales	Lupinus angustifolius cultivar Tanjil chromosome LG-02
Cu.japonica:296100-296236	137	Mitochondrion	NC_041177	Rosales	Morus notabilis mitochondrion, complete genome
Cu.japonica:361533-361669	137	Mitochondrion	NC_045035	Sapindales	Spondias mombin mitochondrion, complete genome
Cu.japonica:458214-458350	137	Mitochondrion	NC_041093	Caryophyllales	Chenopodium quinoa mitochondrion, complete genome
Cu.japonica:509801-509937	137	Mitochondrion	MN017226	Fabales	Cercis canadensis mitochondrion, complete genome
Cu.japonica:65345-65481	137	Mitochondrion	AP022637	Fabales	Lotus japonicus B-129 mitochondrial DNA, complete genome
Cu.japonica:751572-751708	137	Mitochondrion	NC_044153	Solanales	Physochlaina orientalis mitochondrion, complete genome
Cu.japonica:767830-767966	137	Mitochondrion	AP014526	Malpighiales	Hevea brasiliensis mitochondrial DNA, complete genome
Cu.japonica:780043-780179	137	Mitochondrion	NC_037304	Brassicales	Arabidopsis thaliana ecotype Col-0 mitochondrion, complete genome >gi|1359917794|tpg|BK010421.1| TPA_asm: Arabidopsis thaliana ecotype Col-0 mitochondrion, complete genome
Cu.japonica:648129-648264	136	Mitochondrion	LR738918	Vitales	Vitis riparia x Vitis cinerea genome assembly, organelle: mitochondrion
Cu.japonica:701114-701249	136	Mitochondrion	NC_041494	Gentianales	Cynanchum auriculatum chromosome 2 mitochondrion, complete sequence
Cu.japonica:728191-728326	136	Mitochondrion	NC_039768	Fabales	Glycine soja mitochondrion, complete genome
Cu.japonica:96378-96513	136	Mitochondrion	NC_053368	Ranunculales	Anemone maxima mitochondrion, complete genome >gi|1914010783|gb|MT568500.1| Anemone maxima mitochondrion, complete genome
Cu.japonica:99073-99208	136	Mitochondrion	HQ874649	Malpighiales	Ricinus communis mitochondrion, complete genome
Cu.japonica:18763-18897	135	Mitochondrion	MT361980	Rosales	Cannabis sativa mitochondrion, complete genome
Cu.japonica:393254-393388	135	Mitochondrion	MT361980	Rosales	Cannabis sativa mitochondrion, complete genome
Cu.japonica:397867-398001	135	Mitochondrion	NC_050850	Sapindales	Sapindus mukorossi mitochondrion, complete genome
Cu.japonica:486347-486481	135	Mitochondrion	MN723864	Lamiales	Ligustrum quihoui mitochondrion, complete genome
Cu.japonica:591891-592025	135	Mitochondrion	KJ129610	Santalales	Viscum album voucher C2546 mitochondrion, complete genome
Cu.japonica:68905-69039	135	Mitochondrion	NC_050850	Sapindales	Sapindus mukorossi mitochondrion, complete genome
Cu.japonica:745810-745944	135	Mitochondrion	MN651324	Solanales	Nicotiana tabacum strain zhongyan90 cytoplasmic male sterility(CMS) line cultivar MSzhongyan90 mitochondrion, complete genome
Cu.japonica:797051-797185	135	Mitochondrion	MN206019	Magnoliales	Magnolia biondii mitochondrion, complete genome
Cu.japonica:314483-314616	134	Mitochondrion	MN651324	Solanales	Nicotiana tabacum strain zhongyan90 cytoplasmic male sterility(CMS) line cultivar MSzhongyan90 mitochondrion, complete genome
Cu.japonica:473082-473215	134	Mitochondrion	MN965265	Pinales	Picea abies clone PicN187 apocytochrome b (cob) gene, complete cds; mitochondrial
Cu.japonica:529855-529988	134	Mitochondrion	MG372119	Lamiales	Olea europaea subsp. europaea isolate Oeiras 1 mitochondrion, complete genome
Cu.japonica:655206-655339	134	Mitochondrion	NC_041494	Gentianales	Cynanchum auriculatum chromosome 2 mitochondrion, complete sequence
Cu.japonica:710189-710322	134	Mitochondrion	JN098455	Lamiales	Mimulus guttatus mitochondrion, complete genome
Cu.japonica:142661-142793	133	Mitochondrion	NC_054354	Malvales	Aquilaria sinensis mitochondrion, complete genome
Cu.japonica:204903-205035	133	Mitochondrion	KX887330	Apiales	Bupleurum falcatum mitochondrion, complete genome
Cu.japonica:359998-360130	133	Mitochondrion	NC_045038	Fabales	Tamarindus indica mitochondrion, complete genome
Cu.japonica:385587-385719	133	Mitochondrion	NC_053368	Ranunculales	Anemone maxima mitochondrion, complete genome >gi|1914010783|gb|MT568500.1| Anemone maxima mitochondrion, complete genome
Cu.japonica:468698-468830	133	Mitochondrion	MW057771	Malvales	Aquilaria sinensis mitochondrion, complete genome
Cu.japonica:58311-58443	133	Mitochondrion	KP940492	Lamiales	Neobartsia pedicularoides tRNA-Trp (trnW) genes, complete sequence; NADH dehydrogenase subunit 9 (nad9) gene, complete cds; tRNA-His (trnH) gene, complete sequence; NADH dehydrogenase subunit 7 (nad7) gene, complete cds; and ribosomal RNA small subunit (rrnS), tRNA-Lys (trnK), ribosomal RNA S5 subunit (rrn5), tRNA-Glu (trnE), tRNA-Ser (trnS), tRNA-Phe (trnF), and tRNA-Pro (trnP) genes, complete s…
Cu.japonica:687948-688080	133	Mitochondrion	MW057771	Malvales	Aquilaria sinensis mitochondrion, complete genome
Cu.japonica:764017-764149	133	Mitochondrion	MT075727	Lamiales	Rotheca serrata mitochondrion, complete genome
Cu.japonica:791920-792052	133	Mitochondrion	AP014526	Malpighiales	Hevea brasiliensis mitochondrial DNA, complete genome
Cu.japonica:799008-799140	133	Mitochondrion	MW057771	Malvales	Aquilaria sinensis mitochondrion, complete genome
Cu.japonica:658244-658376	133	Other	KR559021	Saxifragales	Heuchera parviflora var. saurensis voucher Folk 97 (OS), complete genome
Cu.japonica:314815-314946	132	Mitochondrion	KF709392	Lamiales	Ajuga reptans mitochondrion, complete genome
Cu.japonica:404374-404505	132	Other	CP023121	Fabales	Lupinus angustifolius cultivar Tanjil chromosome LG-09
Cu.japonica:164434-164564	131	Mitochondrion	NC_048502	Fabales	Trifolium aureum mitochondrion, complete genome
Cu.japonica:165638-165768	131	Mitochondrion	NC_045039	Fabales	Libidibia coriaria mitochondrion, complete genome
Cu.japonica:169836-169966	131	Mitochondrion	NC_053368	Ranunculales	Anemone maxima mitochondrion, complete genome >gi|1914010783|gb|MT568500.1| Anemone maxima mitochondrion, complete genome
Cu.japonica:17778-17908	131	Mitochondrion	MG372115	Lamiales	Chionanthus rupicola voucher K:W. Takeuchi et al. 15149 mitochondrion, complete genome
Cu.japonica:210612-210742	131	Mitochondrion	NC_048502	Fabales	Trifolium aureum mitochondrion, complete genome
Cu.japonica:448173-448303	131	Mitochondrion	MH168702	Solanales	Nicotiana tabacum/Hyoscyamus niger cybrid isolate rcMv-1-1g_c1 mitochondrion, complete sequence
Cu.japonica:5351-5481	131	Mitochondrion	KX028885	Arecales	Cocos nucifera mitochondrion, complete genome
Cu.japonica:74868-74998	131	Mitochondrion	NC_048502	Fabales	Trifolium aureum mitochondrion, complete genome
Cu.japonica:759357-759487	131	Mitochondrion	NC_045039	Fabales	Libidibia coriaria mitochondrion, complete genome
Cu.japonica:760561-760691	131	Mitochondrion	NC_048502	Fabales	Trifolium aureum mitochondrion, complete genome
Cu.japonica:792237-792367	131	Mitochondrion	KX808393	Alismatales	Stratiotes aloides voucher Seberg et al. C2459 mitochondrion, complete genome
Cu.japonica:121521-121650	130	Mitochondrion	NC_038052	Malvales	Bombax ceiba mitochondrion, complete genome
Cu.japonica:127158-127287	130	Mitochondrion	MK333231	Sapindales	Xanthoceras sorbifolium mitochondrion, complete genome
Cu.japonica:203977-204106	130	Mitochondrion	KF541337	Gentianales	Asclepias syriaca mitochondrion, complete genome
Cu.japonica:205249-205378	130	Mitochondrion	NC_045039	Fabales	Libidibia coriaria mitochondrion, complete genome
Cu.japonica:478635-478764	130	Mitochondrion	NC_045078	Aquifoliales	Ilex pubescens mitochondrion, complete genome
Cu.japonica:494372-494501	130	Mitochondrion	NC_039768	Fabales	Glycine soja mitochondrion, complete genome
Cu.japonica:571134-571263	130	Mitochondrion	MF611850	Caryophyllales	Fallopia multiflora chromosome 1 mitochondrion, complete sequence
Cu.japonica:606189-606318	130	Mitochondrion	NC_037463	Sapindales	Citrus sinensis mitochondrion, complete genome
Cu.japonica:608027-608156	130	Mitochondrion	MT901727	Rosales	Prunus cerasifera isolate DM612_4 chloroplast, partial genome
Cu.japonica:651266-651395	130	Mitochondrion	MK990822	Ericales	Monotropa hypopitys chromosome 1 mitochondrion, complete sequence
Cu.japonica:657060-657189	130	Mitochondrion	KT959112	Lamiales	Castilleja paramensis mitochondrion, complete genome
Cu.japonica:676828-676957	130	Mitochondrion	KX641464	Myrtales	Lagerstroemia indica mitochondrion, complete genome
Cu.japonica:749255-749384	130	Mitochondrion	KT988071	Brassicales	Schrenkiella parvula mitochondrion, complete genome
Cu.japonica:544372-544501	130	Other	MN698963	Laurales	Cinnamomum aromaticum chloroplast, complete genome
Cu.japonica:209411-209539	129	Mitochondrion	MK426679	Fabales	Castanospermum australe voucher KUN:Yi14471 mitochondrion, complete genome
Cu.japonica:353523-353651	129	Mitochondrion	NC_038052	Malvales	Bombax ceiba mitochondrion, complete genome
Cu.japonica:62362-62490	129	Mitochondrion	JN098455	Lamiales	Mimulus guttatus mitochondrion, complete genome
Cu.japonica:697187-697315	129	Mitochondrion	NC_053921	Celastrales	Euonymus alatus mitochondrion, complete genome >gi|1928671892|gb|MW009108.1| Euonymus alatus mitochondrion, complete genome
Cu.japonica:98282-98410	129	Mitochondrion	MN017226	Fabales	Cercis canadensis mitochondrion, complete genome
Cu.japonica:402928-403055	128	Mitochondrion	NC_048501	Fabales	Trifolium grandiflorum mitochondrion, complete genome
Cu.japonica:409236-409363	128	Mitochondrion	NC_048501	Fabales	Trifolium grandiflorum mitochondrion, complete genome
Cu.japonica:455025-455152	128	Mitochondrion	MN206019	Magnoliales	Magnolia biondii mitochondrion, complete genome
Cu.japonica:525601-525728	128	Mitochondrion	AP022637	Fabales	Lotus japonicus B-129 mitochondrial DNA, complete genome
Cu.japonica:797443-797570	128	Mitochondrion	NC_038221	Fabales	Senna occidentalis mitochondrion, complete genome
Cu.japonica:221361-221487	127	Mitochondrion	NC_045078	Aquifoliales	Ilex pubescens mitochondrion, complete genome
Cu.japonica:311951-312077	127	Mitochondrion	JN098455	Lamiales	Mimulus guttatus mitochondrion, complete genome
Cu.japonica:520799-520925	127	Mitochondrion	MT361980	Rosales	Cannabis sativa mitochondrion, complete genome
Cu.japonica:572739-572865	127	Mitochondrion	KT959112	Lamiales	Castilleja paramensis mitochondrion, complete genome
Cu.japonica:79534-79660	127	Other	AP021797	Rosales	Prunus dulcis DNA, unplaced-scaffold_1460
Cu.japonica:205042-205167	126	Mitochondrion	KX887330	Apiales	Bupleurum falcatum mitochondrion, complete genome
Cu.japonica:255039-255164	126	Mitochondrion	NC_045038	Fabales	Tamarindus indica mitochondrion, complete genome
Cu.japonica:352617-352742	126	Mitochondrion	MN017226	Fabales	Cercis canadensis mitochondrion, complete genome
Cu.japonica:426567-426692	126	Mitochondrion	MG372121	Lamiales	Olea europaea subsp. laperrinei isolate Adjelella 10 mitochondrion, complete genome
Cu.japonica:521400-521525	126	Mitochondrion	NC_045035	Sapindales	Spondias mombin mitochondrion, complete genome
Cu.japonica:574424-574549	126	Mitochondrion	KF541337	Gentianales	Asclepias syriaca mitochondrion, complete genome
Cu.japonica:644367-644492	126	Mitochondrion	MN946544	Sapindales	Citrus maxima mitochondrion, complete genome
Cu.japonica:779852-779977	126	Mitochondrion	NC_037070	Brassicales	Arabis alpina mitochondrion, complete genome
Cu.japonica:525738-525863	126	Other	CP025672	Solanales	Ipomoea triloba cultivar NCNSP0323 chromosome 13
Cu.japonica:509418-509542	125	Mitochondrion	NC_040010	Myrtales	Eucalyptus grandis mitochondrion, complete genome
Cu.japonica:560082-560206	125	Mitochondrion	KT959112	Lamiales	Castilleja paramensis mitochondrion, complete genome
Cu.japonica:774366-774490	125	Mitochondrion	MN946544	Sapindales	Citrus maxima mitochondrion, complete genome
Cu.japonica:803602-803726	125	Mitochondrion	AP012599	Fabales	Vigna angularis mitochondrial DNA, complete sequence
Cu.japonica:86545-86669	125	Mitochondrion	MK990822	Ericales	Monotropa hypopitys chromosome 1 mitochondrion, complete sequence
Cu.japonica:93864-93988	125	Mitochondrion	NC_041177	Rosales	Morus notabilis mitochondrion, complete genome
Cu.japonica:194281-194404	124	Mitochondrion	MT361980	Rosales	Cannabis sativa mitochondrion, complete genome
Cu.japonica:205926-206049	124	Mitochondrion	KC997779	Lamiales	Utricularia gibba clone Scf00369 tRNA-Ile (trnI-CAU), tRNA-His (trnH-GTG), tRNA-Trp (trnW-CCA), and tRNA-Pro (trnP-TGG) genes, complete sequence; NADH dehydrogenase subunit 9 (nad9), ATPase subunit 6 (atp6), ATPase subunit 8 (atp8), cytochrome c oxidase subunit 3 (cox3), succinate dehydrogenase subunit 4 (sdh4), and apocytochrome b (cob) genes, complete cds; tRNA-Glu (trnE-TTC), tRNA-Ser (trnS-GC…
Cu.japonica:314127-314250	124	Mitochondrion	NC_039531	Caryophyllales	Nepenthes ventricosa x Nepenthes alata isolate NEP-CB1 mitochondrion, complete genome
Cu.japonica:494125-494248	124	Mitochondrion	KJ129610	Santalales	Viscum album voucher C2546 mitochondrion, complete genome
Cu.japonica:567453-567576	124	Mitochondrion	HG996478	Zingiberales	Musa acuminata subsp. malaccensis strain Doubled-haploid Pahang (DH-Pahang) genome assembly, chromosome: putative_mito_scaff
Cu.japonica:97383-97506	124	Mitochondrion	NC_053921	Celastrales	Euonymus alatus mitochondrion, complete genome >gi|1928671892|gb|MW009108.1| Euonymus alatus mitochondrion, complete genome
Cu.japonica:314987-315109	123	Mitochondrion	NC_050850	Sapindales	Sapindus mukorossi mitochondrion, complete genome
Cu.japonica:351822-351944	123	Mitochondrion	KX545367	Lamiales	Hesperelaea palmeri voucher E. Palmer 81 (MO) mitochondrion, complete genome
Cu.japonica:398673-398795	123	Mitochondrion	MH168703	Solanales	Nicotiana tabacum/Hyoscyamus niger cybrid isolate rcMv-1-1g_c2 mitochondrion, complete sequence
Cu.japonica:568001-568123	123	Mitochondrion	MT043351	Myrtales	Medinilla magnifica mitochondrion, complete genome
Cu.japonica:725512-725634	123	Mitochondrion	KU187967	Rosales	Ziziphus jujuba mitochondrion, complete genome
Cu.japonica:726804-726926	123	Mitochondrion	KT988071	Brassicales	Schrenkiella parvula mitochondrion, complete genome
Cu.japonica:787676-787798	123	Mitochondrion	MN723864	Lamiales	Ligustrum quihoui mitochondrion, complete genome
Cu.japonica:145383-145504	122	Mitochondrion	JN120789	Poales	Ferrocalamus rimosivaginus mitochondrion, partial genome
Cu.japonica:145690-145811	122	Mitochondrion	KJ485850	Gentianales	Rhazya stricta mitochondrion, complete genome
Cu.japonica:148078-148199	122	Mitochondrion	MN723864	Lamiales	Ligustrum quihoui mitochondrion, complete genome
Cu.japonica:360213-360334	122	Mitochondrion	KX641464	Myrtales	Lagerstroemia indica mitochondrion, complete genome
Cu.japonica:360382-360503	122	Mitochondrion	AP014526	Malpighiales	Hevea brasiliensis mitochondrial DNA, complete genome
Cu.japonica:411950-412071	122	Mitochondrion	MN723864	Lamiales	Ligustrum quihoui mitochondrion, complete genome
Cu.japonica:465680-465801	122	Mitochondrion	KJ485850	Gentianales	Rhazya stricta mitochondrion, complete genome
Cu.japonica:465987-466108	122	Mitochondrion	JN120789	Poales	Ferrocalamus rimosivaginus mitochondrion, partial genome
Cu.japonica:666799-666920	122	Mitochondrion	NC_045038	Fabales	Tamarindus indica mitochondrion, complete genome
Cu.japonica:740917-741038	122	Mitochondrion	MT075725	Lamiales	Ajuga ciliata chromosome 1 mitochondrion, complete sequence
Cu.japonica:796194-796315	122	Mitochondrion	MW057771	Malvales	Aquilaria sinensis mitochondrion, complete genome
Cu.japonica:240761-240882	122	Other	LR862153	Poales	Ananas comosus var. bracteatus genome assembly, chromosome: 25
Cu.japonica:12581-12701	121	Mitochondrion	NC_040998	Fabales	Acacia ligulata mitochondrion, complete genome
Cu.japonica:172088-172208	121	Mitochondrion	MT901727	Rosales	Prunus cerasifera isolate DM612_4 chloroplast, partial genome
Cu.japonica:19378-19498	121	Mitochondrion	MT043351	Myrtales	Medinilla magnifica mitochondrion, complete genome
Cu.japonica:233628-233748	121	Mitochondrion	MT975322	Rosales	Prunus avium cultivar Staccato mitochondrion, complete genome
Cu.japonica:421992-422112	121	Mitochondrion	MH410146	Gentianales	Cynanchum auriculatum chromosome 1 mitochondrion, partial genome
Cu.japonica:539617-539737	121	Mitochondrion	KY774314	Lamiales	Utricularia reniformis mitochondrion, complete genome
Cu.japonica:602934-603054	121	Mitochondrion	MN723864	Lamiales	Ligustrum quihoui mitochondrion, complete genome
Cu.japonica:648265-648385	121	Mitochondrion	KX887330	Apiales	Bupleurum falcatum mitochondrion, complete genome
Cu.japonica:144566-144686	121	Other	CP050802	Poales	Setaria viridis cultivar ME034v chromosome 8
Cu.japonica:466805-466925	121	Other	CP050802	Poales	Setaria viridis cultivar ME034v chromosome 8
Cu.japonica:489714-489834	121	Other	CP023114	Fabales	Lupinus angustifolius cultivar Tanjil chromosome LG-02
Cu.japonica:34351-34470	120	Mitochondrion	KX270787	Saxifragales	Cynomorium coccineum chromosome Ccoc6741 mitochondrion, complete sequence
Cu.japonica:394217-394336	120	Mitochondrion	NC_043897	Fabales	Sophora flavescens mitochondrion, complete genome >gi|1690434193|gb|MH922916.1| Sophora flavescens mitochondrion, complete genome
Cu.japonica:41614-41733	120	Mitochondrion	AP022637	Fabales	Lotus japonicus B-129 mitochondrial DNA, complete genome
Cu.japonica:448952-449071	120	Mitochondrion	MK333231	Sapindales	Xanthoceras sorbifolium mitochondrion, complete genome
Cu.japonica:465284-465403	120	Mitochondrion	NC_038052	Malvales	Bombax ceiba mitochondrion, complete genome
Cu.japonica:490280-490399	120	Mitochondrion	NC_040010	Myrtales	Eucalyptus grandis mitochondrion, complete genome
Cu.japonica:52412-52531	120	Mitochondrion	KF177345	Lamiales	Salvia miltiorrhiza mitochondrion, complete genome
Cu.japonica:692030-692149	120	Mitochondrion	NC_043897	Fabales	Sophora flavescens mitochondrion, complete genome >gi|1690434193|gb|MH922916.1| Sophora flavescens mitochondrion, complete genome
Cu.japonica:714267-714386	120	Mitochondrion	NC_044768	Rosales	Prunus avium cultivar summit mitochondrion, complete genome
Cu.japonica:803090-803209	120	Mitochondrion	NC_043897	Fabales	Sophora flavescens mitochondrion, complete genome >gi|1690434193|gb|MH922916.1| Sophora flavescens mitochondrion, complete genome
Cu.japonica:106711-106830	120	Other	CP025672	Solanales	Ipomoea triloba cultivar NCNSP0323 chromosome 13
Cu.japonica:113383-113502	120	Other	CP025672	Solanales	Ipomoea triloba cultivar NCNSP0323 chromosome 13
Cu.japonica:181202-181321	120	Other	CP025672	Solanales	Ipomoea triloba cultivar NCNSP0323 chromosome 13
Cu.japonica:268064-268183	120	Other	CP025672	Solanales	Ipomoea triloba cultivar NCNSP0323 chromosome 13
Cu.japonica:327-446	120	Other	CP025672	Solanales	Ipomoea triloba cultivar NCNSP0323 chromosome 13
Cu.japonica:35972-36091	120	Other	CP025672	Solanales	Ipomoea triloba cultivar NCNSP0323 chromosome 13
Cu.japonica:375510-375629	120	Other	CP025672	Solanales	Ipomoea triloba cultivar NCNSP0323 chromosome 13
Cu.japonica:431590-431709	120	Other	CP025672	Solanales	Ipomoea triloba cultivar NCNSP0323 chromosome 13
Cu.japonica:479847-479966	120	Other	CP025672	Solanales	Ipomoea triloba cultivar NCNSP0323 chromosome 13
Cu.japonica:505965-506084	120	Other	CP025672	Solanales	Ipomoea triloba cultivar NCNSP0323 chromosome 13
Cu.japonica:590498-590617	120	Other	CP025672	Solanales	Ipomoea triloba cultivar NCNSP0323 chromosome 13
Cu.japonica:813549-813668	120	Other	CP025672	Solanales	Ipomoea triloba cultivar NCNSP0323 chromosome 13
Cu.japonica:496491-496609	119	Mitochondrion	MG372121	Lamiales	Olea europaea subsp. laperrinei isolate Adjelella 10 mitochondrion, complete genome
Cu.japonica:546476-546594	119	Mitochondrion	KJ485850	Gentianales	Rhazya stricta mitochondrion, complete genome
Cu.japonica:779558-779676	119	Mitochondrion	NC_037304	Brassicales	Arabidopsis thaliana ecotype Col-0 mitochondrion, complete genome >gi|1359917794|tpg|BK010421.1| TPA_asm: Arabidopsis thaliana ecotype Col-0 mitochondrion, complete genome
Cu.japonica:77321-77439	119	Other	AP021797	Rosales	Prunus dulcis DNA, unplaced-scaffold_1460
Cu.japonica:14238-14355	118	Mitochondrion	MK574876	Ericales	Camellia sinensis var. assamica chromosome 1 mitochondrion, complete sequence
Cu.japonica:183310-183427	118	Mitochondrion	LR890030	Zingiberales	Musa schizocarpa genome assembly, chromosome: mito4
Cu.japonica:245513-245630	118	Mitochondrion	LR890030	Zingiberales	Musa schizocarpa genome assembly, chromosome: mito4
Cu.japonica:406472-406589	118	Mitochondrion	NC_039768	Fabales	Glycine soja mitochondrion, complete genome
Cu.japonica:455946-456063	118	Mitochondrion	NC_037070	Brassicales	Arabis alpina mitochondrion, complete genome
Cu.japonica:746187-746304	118	Mitochondrion	NC_041093	Caryophyllales	Chenopodium quinoa mitochondrion, complete genome
Cu.japonica:31977-32093	117	Mitochondrion	NC_039596	Fabales	Styphnolobium japonicum cultivar JinhuaiJ2 mitochondrion, complete genome
Cu.japonica:325855-325971	117	Mitochondrion	NC_053763	Ericales	Rhododendron simsii mitochondrion, complete genome >gi|1919139537|gb|MW030508.1| Rhododendron simsii mitochondrion, complete genome
Cu.japonica:380603-380719	117	Mitochondrion	NC_050950	Malpighiales	Passiflora edulis mitochondrion, complete genome
Cu.japonica:490564-490680	117	Mitochondrion	NC_044768	Rosales	Prunus avium cultivar summit mitochondrion, complete genome
Cu.japonica:55983-56099	117	Mitochondrion	NC_053921	Celastrales	Euonymus alatus mitochondrion, complete genome >gi|1928671892|gb|MW009108.1| Euonymus alatus mitochondrion, complete genome
Cu.japonica:61985-62101	117	Mitochondrion	NC_045036	Sapindales	Spondias tuberosa mitochondrion, complete genome >gi|1737759125|gb|MN057921.1| Spondias tuberosa mitochondrion, complete genome
Cu.japonica:62618-62734	117	Mitochondrion	NC_052880	Rosales	Sorbus aucuparia mitochondrion, complete genome >gi|1899342717|gb|MT648825.1| Sorbus aucuparia mitochondrion, complete genome
Cu.japonica:670979-671095	117	Mitochondrion	MT901727	Rosales	Prunus cerasifera isolate DM612_4 chloroplast, partial genome
Cu.japonica:750151-750267	117	Mitochondrion	MT318703	Caryophyllales	Fagopyrum esculentum cultivar Dasha chromosome 2 mitochondrion, complete sequence
Cu.japonica:570952-571068	117	Other	LR782543	Brassicales	Arabidopsis thaliana genome assembly, chromosome: 2
Cu.japonica:14416-14531	116	Mitochondrion	LR738918	Vitales	Vitis riparia x Vitis cinerea genome assembly, organelle: mitochondrion
Cu.japonica:333111-333226	116	Mitochondrion	HG996478	Zingiberales	Musa acuminata subsp. malaccensis strain Doubled-haploid Pahang (DH-Pahang) genome assembly, chromosome: putative_mito_scaff
Cu.japonica:384749-384864	116	Mitochondrion	MW477237	Apiales	Coriandrum sativum mitochondrion chromosome 1, complete genome
Cu.japonica:41497-41612	116	Mitochondrion	MN017226	Fabales	Cercis canadensis mitochondrion, complete genome
Cu.japonica:495073-495188	116	Mitochondrion	NC_050850	Sapindales	Sapindus mukorossi mitochondrion, complete genome
Cu.japonica:581563-581678	116	Mitochondrion	NC_053763	Ericales	Rhododendron simsii mitochondrion, complete genome >gi|1919139537|gb|MW030508.1| Rhododendron simsii mitochondrion, complete genome
Cu.japonica:673843-673958	116	Mitochondrion	KF541337	Gentianales	Asclepias syriaca mitochondrion, complete genome
Cu.japonica:710073-710188	116	Mitochondrion	NC_043897	Fabales	Sophora flavescens mitochondrion, complete genome >gi|1690434193|gb|MH922916.1| Sophora flavescens mitochondrion, complete genome
Cu.japonica:239764-239878	115	Mitochondrion	MN206019	Magnoliales	Magnolia biondii mitochondrion, complete genome
Cu.japonica:277646-277760	115	Mitochondrion	NC_053625	Santalales	Malania oleifera mitochondrion, complete genome >gi|1916814696|gb|MT902145.1| Malania oleifera mitochondrion, complete genome
Cu.japonica:354215-354329	115	Mitochondrion	FQ014226	Caryophyllales	Beta vulgaris subsp. maritima genotype male-sterile E mitochondrion, partial genome
Cu.japonica:404506-404620	115	Mitochondrion	NC_045135	Fabales	Phaseolus vulgaris mitochondrion, complete genome
Cu.japonica:540469-540583	115	Mitochondrion	MF070090	Asparagales	Gastrodia elata chromosome ge7 mitochondrion, complete sequence.
Cu.japonica:598915-599029	115	Mitochondrion	NC_042758	Austrobaileyales	Schisandra sphenanthera mitochondrion, complete genome
Cu.japonica:638859-638973	115	Mitochondrion	NC_041085	Malpighiales	Populus alba mitochondrion, complete sequence >gi|1557879885|gb|MK034705.1| Populus alba mitochondrion, complete genome
Cu.japonica:682708-682822	115	Mitochondrion	MN723864	Lamiales	Ligustrum quihoui mitochondrion, complete genome
Cu.japonica:714393-714507	115	Mitochondrion	MN723864	Lamiales	Ligustrum quihoui mitochondrion, complete genome
Cu.japonica:97268-97382	115	Other	CP032565	Malvales	Gossypium raimondii isolate D5-4 chromosome D5_13
Cu.japonica:296720-296833	114	Mitochondrion	MN206019	Magnoliales	Magnolia biondii mitochondrion, complete genome
Cu.japonica:547923-548036	114	Mitochondrion	NC_037949	Asterales	Codonopsis lanceolata mitochondrion, complete genome >gi|1393489206|gb|MG775430.1| Codonopsis lanceolata voucher IT239919 mitochondrion, complete genome
Cu.japonica:70867-70980	114	Mitochondrion	MW464867	Rosales	Fragaria orientalis mitochondrion, complete genome
Cu.japonica:791517-791630	114	Mitochondrion	KY774314	Lamiales	Utricularia reniformis mitochondrion, complete genome
Cu.japonica:802317-802430	114	Mitochondrion	NC_043897	Fabales	Sophora flavescens mitochondrion, complete genome >gi|1690434193|gb|MH922916.1| Sophora flavescens mitochondrion, complete genome
Cu.japonica:109283-109395	113	Mitochondrion	MN723864	Lamiales	Ligustrum quihoui mitochondrion, complete genome
Cu.japonica:141411-141523	113	Mitochondrion	NC_053920	Ranunculales	Aconitum kusnezoffii mitochondrion, complete genome >gi|1928671854|gb|MW013323.1| Aconitum kusnezoffii mitochondrion, complete genome
Cu.japonica:169380-169492	113	Mitochondrion	KF709392	Lamiales	Ajuga reptans mitochondrion, complete genome
Cu.japonica:251364-251476	113	Mitochondrion	NC_053920	Ranunculales	Aconitum kusnezoffii mitochondrion, complete genome >gi|1928671854|gb|MW013323.1| Aconitum kusnezoffii mitochondrion, complete genome
Cu.japonica:332983-333095	113	Mitochondrion	NC_045038	Fabales	Tamarindus indica mitochondrion, complete genome
Cu.japonica:397754-397866	113	Mitochondrion	MT076300	Santalales	Ombrophytum subterraneum chromosome 34 mitochondrion, complete sequence
Cu.japonica:425009-425121	113	Mitochondrion	MH410146	Gentianales	Cynanchum auriculatum chromosome 1 mitochondrion, partial genome
Cu.japonica:540584-540696	113	Mitochondrion	NC_050950	Malpighiales	Passiflora edulis mitochondrion, complete genome
Cu.japonica:739211-739323	113	Mitochondrion	JN872550	Fabales	Millettia pinnata mitochondrion, complete genome
Cu.japonica:781952-782064	113	Mitochondrion	MN946545	Sapindales	Citrus maxima cultivar Hirado Buntan mitochondrion, complete genome
Cu.japonica:795213-795325	113	Mitochondrion	NC_053921	Celastrales	Euonymus alatus mitochondrion, complete genome >gi|1928671892|gb|MW009108.1| Euonymus alatus mitochondrion, complete genome
Cu.japonica:492021-492133	113	Other	XM_027328410	Gentianales	Coffea eugenioides uncharacterized LOC113782519 (LOC113782519), mRNA
Cu.japonica:279498-279609	112	Mitochondrion	NC_040998	Fabales	Acacia ligulata mitochondrion, complete genome
Cu.japonica:344421-344532	112	Mitochondrion	NC_048501	Fabales	Trifolium grandiflorum mitochondrion, complete genome
Cu.japonica:38255-38366	112	Mitochondrion	KF177345	Lamiales	Salvia miltiorrhiza mitochondrion, complete genome
Cu.japonica:402816-402927	112	Mitochondrion	KX887330	Apiales	Bupleurum falcatum mitochondrion, complete genome
Cu.japonica:503692-503803	112	Mitochondrion	KF177345	Lamiales	Salvia miltiorrhiza mitochondrion, complete genome
Cu.japonica:637607-637718	112	Mitochondrion	NC_053921	Celastrales	Euonymus alatus mitochondrion, complete genome >gi|1928671892|gb|MW009108.1| Euonymus alatus mitochondrion, complete genome
Cu.japonica:700939-701050	112	Mitochondrion	MH757117	Lamiales	Haberlea rhodopensis mitochondrion, complete genome
Cu.japonica:718931-719042	112	Mitochondrion	NC_046014	Fabales	Epirixanthes elongata voucher Suddee et al. 4779 mitochondrion, complete genome >gi|1571081389|gb|MG783394.1| Epirixanthes elongata voucher Suddee et al. 4779 mitochondrion, complete genome
Cu.japonica:722568-722679	112	Mitochondrion	NC_040998	Fabales	Acacia ligulata mitochondrion, complete genome
Cu.japonica:106972-107082	111	Mitochondrion	MT901727	Rosales	Prunus cerasifera isolate DM612_4 chloroplast, partial genome
Cu.japonica:13348-13458	111	Mitochondrion	KX028885	Arecales	Cocos nucifera mitochondrion, complete genome
Cu.japonica:142415-142525	111	Mitochondrion	MN017226	Fabales	Cercis canadensis mitochondrion, complete genome
Cu.japonica:205796-205906	111	Mitochondrion	NC_045040	Fabales	Haematoxylum brasiletto mitochondrion, complete genome
Cu.japonica:294792-294902	111	Mitochondrion	MN206019	Magnoliales	Magnolia biondii mitochondrion, complete genome
Cu.japonica:334770-334880	111	Mitochondrion	MK574877	Ericales	Camellia sinensis var. assamica chromosome 2 mitochondrion, complete sequence
Cu.japonica:358545-358655	111	Mitochondrion	AP014526	Malpighiales	Hevea brasiliensis mitochondrial DNA, complete genome
Cu.japonica:375258-375368	111	Mitochondrion	NC_045078	Aquifoliales	Ilex pubescens mitochondrion, complete genome
Cu.japonica:468966-469076	111	Mitochondrion	MN017226	Fabales	Cercis canadensis mitochondrion, complete genome
Cu.japonica:479595-479705	111	Mitochondrion	MT901727	Rosales	Prunus cerasifera isolate DM612_4 chloroplast, partial genome
Cu.japonica:50557-50667	111	Mitochondrion	KT959112	Lamiales	Castilleja paramensis mitochondrion, complete genome
Cu.japonica:530070-530180	111	Mitochondrion	MG372119	Lamiales	Olea europaea subsp. europaea isolate Oeiras 1 mitochondrion, complete genome
Cu.japonica:567131-567241	111	Mitochondrion	MK990822	Ericales	Monotropa hypopitys chromosome 1 mitochondrion, complete sequence
Cu.japonica:568601-568711	111	Mitochondrion	HG996478	Zingiberales	Musa acuminata subsp. malaccensis strain Doubled-haploid Pahang (DH-Pahang) genome assembly, chromosome: putative_mito_scaff
Cu.japonica:749124-749234	111	Mitochondrion	MN964891	Rosales	Malus domestica cultivar Yantai fuji 8 mitochondrion, complete genome
Cu.japonica:548414-548524	111	Other	CP023132	Fabales	Lupinus angustifolius cultivar Tanjil chromosome LG-20
Cu.japonica:206788-206897	110	Mitochondrion	LR890027	Zingiberales	Musa schizocarpa genome assembly, chromosome: mito1
Cu.japonica:234926-235035	110	Mitochondrion	MW167296	Caryophyllales	Bougainvillea spectabilis mitochondrion, complete genome
Cu.japonica:306190-306299	110	Mitochondrion	KU187967	Rosales	Ziziphus jujuba mitochondrion, complete genome
Cu.japonica:319439-319548	110	Mitochondrion	NC_041085	Malpighiales	Populus alba mitochondrion, complete sequence >gi|1557879885|gb|MK034705.1| Populus alba mitochondrion, complete genome
Cu.japonica:428926-429035	110	Mitochondrion	NC_044153	Solanales	Physochlaina orientalis mitochondrion, complete genome
Cu.japonica:532357-532466	110	Mitochondrion	MK574877	Ericales	Camellia sinensis var. assamica chromosome 2 mitochondrion, complete sequence
Cu.japonica:642073-642182	110	Mitochondrion	MN017226	Fabales	Cercis canadensis mitochondrion, complete genome
Cu.japonica:725750-725859	110	Mitochondrion	MK431826	Sapindales	Peganum harmala mitochondrion, complete genome
Cu.japonica:748616-748725	110	Mitochondrion	AP014526	Malpighiales	Hevea brasiliensis mitochondrial DNA, complete genome
Cu.japonica:76090-76199	110	Mitochondrion	KU187967	Rosales	Ziziphus jujuba mitochondrion, complete genome
Cu.japonica:807082-807191	110	Mitochondrion	KT894204	Malvales	Corchorus capsularis mitochondrion, complete genome
Cu.japonica:110455-110563	109	Mitochondrion	MW295642	Caryophyllales	Mirabilis jalapa mitochondrion, complete genome
Cu.japonica:228861-228969	109	Mitochondrion	MN723864	Lamiales	Ligustrum quihoui mitochondrion, complete genome
Cu.japonica:269211-269319	109	Mitochondrion	NC_053642	Asparagales	Asparagus officinalis cultivar Atlas mitochondrion, complete genome >gi|1917171065|gb|MT483944.1| Asparagus officinalis cultivar Atlas mitochondrion, complete genome
Cu.japonica:315110-315218	109	Mitochondrion	KT988071	Brassicales	Schrenkiella parvula mitochondrion, complete genome
Cu.japonica:359507-359615	109	Mitochondrion	KT894204	Malvales	Corchorus capsularis mitochondrion, complete genome
Cu.japonica:432737-432845	109	Mitochondrion	NC_053642	Asparagales	Asparagus officinalis cultivar Atlas mitochondrion, complete genome >gi|1917171065|gb|MT483944.1| Asparagus officinalis cultivar Atlas mitochondrion, complete genome
Cu.japonica:447737-447845	109	Mitochondrion	NC_037463	Sapindales	Citrus sinensis mitochondrion, complete genome
Cu.japonica:532729-532837	109	Mitochondrion	MK990822	Ericales	Monotropa hypopitys chromosome 1 mitochondrion, complete sequence
Cu.japonica:58458-58566	109	Mitochondrion	KF709392	Lamiales	Ajuga reptans mitochondrion, complete genome
Cu.japonica:690021-690129	109	Mitochondrion	KR736346	Malvales	Gossypium trilobum mitochondrion, complete genome
Cu.japonica:704832-704940	109	Mitochondrion	KT894205	Malvales	Corchorus olitorius mitochondrion, complete genome
Cu.japonica:712720-712828	109	Mitochondrion	NC_043897	Fabales	Sophora flavescens mitochondrion, complete genome >gi|1690434193|gb|MH922916.1| Sophora flavescens mitochondrion, complete genome
Cu.japonica:790551-790659	109	Mitochondrion	MW553042	Lamiales	Scutellaria tsinyunensis mitochondrion, complete genome
Cu.japonica:796316-796424	109	Mitochondrion	NC_039531	Caryophyllales	Nepenthes ventricosa x Nepenthes alata isolate NEP-CB1 mitochondrion, complete genome
Cu.japonica:801081-801189	109	Mitochondrion	KR736346	Malvales	Gossypium trilobum mitochondrion, complete genome
Cu.japonica:145888-145995	108	Mitochondrion	NC_043897	Fabales	Sophora flavescens mitochondrion, complete genome >gi|1690434193|gb|MH922916.1| Sophora flavescens mitochondrion, complete genome
Cu.japonica:151123-151230	108	Mitochondrion	NC_053921	Celastrales	Euonymus alatus mitochondrion, complete genome >gi|1928671892|gb|MW009108.1| Euonymus alatus mitochondrion, complete genome
Cu.japonica:180572-180679	108	Mitochondrion	MF989958	Solanales	Solanum tuberosum chromosome 1 mitochondrion, complete sequence
Cu.japonica:221120-221227	108	Mitochondrion	MT364442	Gentianales	Neolamarckia cadamba chromosome 2 mitochondrion, partial sequence
Cu.japonica:336801-336908	108	Mitochondrion	HG996478	Zingiberales	Musa acuminata subsp. malaccensis strain Doubled-haploid Pahang (DH-Pahang) genome assembly, chromosome: putative_mito_scaff
Cu.japonica:353652-353759	108	Mitochondrion	MN017226	Fabales	Cercis canadensis mitochondrion, complete genome
Cu.japonica:406590-406697	108	Mitochondrion	KX887330	Apiales	Bupleurum falcatum mitochondrion, complete genome
Cu.japonica:414154-414261	108	Mitochondrion	NC_043897	Fabales	Sophora flavescens mitochondrion, complete genome >gi|1690434193|gb|MH922916.1| Sophora flavescens mitochondrion, complete genome
Cu.japonica:465496-465603	108	Mitochondrion	NC_043897	Fabales	Sophora flavescens mitochondrion, complete genome >gi|1690434193|gb|MH922916.1| Sophora flavescens mitochondrion, complete genome
Cu.japonica:56100-56207	108	Mitochondrion	MK333231	Sapindales	Xanthoceras sorbifolium mitochondrion, complete genome
Cu.japonica:583914-584021	108	Mitochondrion	MG372115	Lamiales	Chionanthus rupicola voucher K:W. Takeuchi et al. 15149 mitochondrion, complete genome
Cu.japonica:589868-589975	108	Mitochondrion	MF989958	Solanales	Solanum tuberosum chromosome 1 mitochondrion, complete sequence
Cu.japonica:643140-643247	108	Mitochondrion	NC_053625	Santalales	Malania oleifera mitochondrion, complete genome >gi|1916814696|gb|MT902145.1| Malania oleifera mitochondrion, complete genome
Cu.japonica:653434-653541	108	Mitochondrion	KT959112	Lamiales	Castilleja paramensis mitochondrion, complete genome
Cu.japonica:671150-671257	108	Mitochondrion	NC_048500	Fabales	Trifolium meduseum mitochondrion, complete genome
Cu.japonica:707851-707958	108	Mitochondrion	MH129026	Lamiales	Aphyllon epigalium subsp. epigalium mitochondrion, partial genome
Cu.japonica:764337-764444	108	Mitochondrion	MT043351	Myrtales	Medinilla magnifica mitochondrion, complete genome
Cu.japonica:796086-796193	108	Mitochondrion	MT364442	Gentianales	Neolamarckia cadamba chromosome 2 mitochondrion, partial sequence
Cu.japonica:13241-13347	107	Mitochondrion	NC_053625	Santalales	Malania oleifera mitochondrion, complete genome >gi|1916814696|gb|MT902145.1| Malania oleifera mitochondrion, complete genome
Cu.japonica:142554-142660	107	Mitochondrion	MN017226	Fabales	Cercis canadensis mitochondrion, complete genome
Cu.japonica:223624-223730	107	Mitochondrion	MK431826	Sapindales	Peganum harmala mitochondrion, complete genome
Cu.japonica:258386-258492	107	Mitochondrion	JN107812	Lamiales	Boea hygrometrica mitochondrion, complete genome
Cu.japonica:468831-468937	107	Mitochondrion	MN017226	Fabales	Cercis canadensis mitochondrion, complete genome
Cu.japonica:704256-704362	107	Mitochondrion	KT894205	Malvales	Corchorus olitorius mitochondrion, complete genome
Cu.japonica:96785-96891	107	Mitochondrion	MW553042	Lamiales	Scutellaria tsinyunensis mitochondrion, complete genome
Cu.japonica:77183-77289	107	Other	AP021797	Rosales	Prunus dulcis DNA, unplaced-scaffold_1460
Cu.japonica:100002-100107	106	Mitochondrion	NC_040998	Fabales	Acacia ligulata mitochondrion, complete genome
Cu.japonica:109438-109543	106	Mitochondrion	NC_052708	Malpighiales	Salix cardiophylla mitochondrion, complete genome >gi|1897829326|gb|MT806745.1| Salix cardiophylla mitochondrion, complete genome
Cu.japonica:144744-144849	106	Mitochondrion	MN635785	Poales	Chrysopogon zizanioides mitochondrion, complete genome.
Cu.japonica:160267-160372	106	Mitochondrion	NC_042758	Austrobaileyales	Schisandra sphenanthera mitochondrion, complete genome
Cu.japonica:203871-203976	106	Mitochondrion	MK333231	Sapindales	Xanthoceras sorbifolium mitochondrion, complete genome
Cu.japonica:250735-250840	106	Mitochondrion	NC_048502	Fabales	Trifolium aureum mitochondrion, complete genome
Cu.japonica:257285-257390	106	Mitochondrion	MT075727	Lamiales	Rotheca serrata mitochondrion, complete genome
Cu.japonica:314307-314412	106	Mitochondrion	MN723864	Lamiales	Ligustrum quihoui mitochondrion, complete genome
Cu.japonica:366635-366740	106	Mitochondrion	NC_043897	Fabales	Sophora flavescens mitochondrion, complete genome >gi|1690434193|gb|MH922916.1| Sophora flavescens mitochondrion, complete genome
Cu.japonica:407123-407228	106	Mitochondrion	KF177345	Lamiales	Salvia miltiorrhiza mitochondrion, complete genome
Cu.japonica:424818-424923	106	Mitochondrion	KJ865409	Solanales	Capsicum annuum cultivar CMS line FS4401 mitochondrion, complete genome
Cu.japonica:45241-45346	106	Mitochondrion	KF177345	Lamiales	Salvia miltiorrhiza mitochondrion, complete genome
Cu.japonica:466642-466747	106	Mitochondrion	MN635785	Poales	Chrysopogon zizanioides mitochondrion, complete genome.
Cu.japonica:478242-478347	106	Mitochondrion	NC_053921	Celastrales	Euonymus alatus mitochondrion, complete genome >gi|1928671892|gb|MW009108.1| Euonymus alatus mitochondrion, complete genome
Cu.japonica:51843-51948	106	Mitochondrion	MN683736	Caryophyllales	Sesuvium portulacastrum mitochondrion, complete genome
Cu.japonica:567807-567912	106	Mitochondrion	MN723864	Lamiales	Ligustrum quihoui mitochondrion, complete genome
Cu.japonica:629715-629820	106	Mitochondrion	NC_043897	Fabales	Sophora flavescens mitochondrion, complete genome >gi|1690434193|gb|MH922916.1| Sophora flavescens mitochondrion, complete genome
Cu.japonica:65131-65236	106	Mitochondrion	KJ485850	Gentianales	Rhazya stricta mitochondrion, complete genome
Cu.japonica:782851-782956	106	Mitochondrion	MN061667	Rosales	Hemiptelea davidii mitochondrion, complete genome
Cu.japonica:110582-110686	105	Mitochondrion	MT610041	Gentianales	Scyphiphora hydrophyllacea mitochondrion, complete genome
Cu.japonica:366918-367022	105	Mitochondrion	MW167296	Caryophyllales	Bougainvillea spectabilis mitochondrion, complete genome
Cu.japonica:521526-521630	105	Mitochondrion	AP018388	Asparagales	Allium cepa Momiji-3 mitochondrial DNA, complete sequence, subgenome: MC1
Cu.japonica:587279-587383	105	Mitochondrion	NC_041093	Caryophyllales	Chenopodium quinoa mitochondrion, complete genome
Cu.japonica:643914-644018	105	Mitochondrion	MK426679	Fabales	Castanospermum australe voucher KUN:Yi14471 mitochondrion, complete genome
Cu.japonica:768400-768504	105	Mitochondrion	NC_053763	Ericales	Rhododendron simsii mitochondrion, complete genome >gi|1919139537|gb|MW030508.1| Rhododendron simsii mitochondrion, complete genome
Cu.japonica:250189-250293	105	Other	AP021797	Rosales	Prunus dulcis DNA, unplaced-scaffold_1460
Cu.japonica:108341-108444	104	Mitochondrion	NC_053921	Celastrales	Euonymus alatus mitochondrion, complete genome >gi|1928671892|gb|MW009108.1| Euonymus alatus mitochondrion, complete genome
Cu.japonica:109174-109277	104	Mitochondrion	AP017303	Solanales	Ipomoea nil mitochondrial DNA, complete sequence, cultivar: Tokyo-kokei standard
Cu.japonica:127981-128084	104	Mitochondrion	KX270767	Saxifragales	Cynomorium coccineum chromosome Ccoc1697 mitochondrion, complete sequence
Cu.japonica:195891-195994	104	Mitochondrion	KP940515	Geraniales	Geranium maderense voucher TEX:Weng G1046 mitochondrion, complete genome
Cu.japonica:478138-478241	104	Mitochondrion	NC_044768	Rosales	Prunus avium cultivar summit mitochondrion, complete genome
Cu.japonica:498994-499097	104	Mitochondrion	JN120789	Poales	Ferrocalamus rimosivaginus mitochondrion, partial genome
Cu.japonica:557438-557541	104	Mitochondrion	KU187967	Rosales	Ziziphus jujuba mitochondrion, complete genome
Cu.japonica:580888-580991	104	Mitochondrion	NC_039768	Fabales	Glycine soja mitochondrion, complete genome
Cu.japonica:639881-639984	104	Mitochondrion	KU310670	Rosales	Cannabis sativa mitochondrion, complete genome
Cu.japonica:643036-643139	104	Mitochondrion	NC_053625	Santalales	Malania oleifera mitochondrion, complete genome >gi|1916814696|gb|MT902145.1| Malania oleifera mitochondrion, complete genome
Cu.japonica:380143-380246	104	Other	KT366958	Lamiales	Orobanche austrohispanica clone Oaus-c81 genomic sequence
Cu.japonica:259181-259283	103	Mitochondrion	MN196478	Solanales	Capsicum annuum var. glabriusculum bio-material USDA:PI 593546 mitochondrion, complete genome
Cu.japonica:551165-551267	103	Mitochondrion	KX270770	Saxifragales	Cynomorium coccineum chromosome Ccoc2779 mitochondrion, complete sequence
Cu.japonica:648386-648488	103	Mitochondrion	MH757117	Lamiales	Haberlea rhodopensis mitochondrion, complete genome
Cu.japonica:691268-691370	103	Mitochondrion	NC_043897	Fabales	Sophora flavescens mitochondrion, complete genome >gi|1690434193|gb|MH922916.1| Sophora flavescens mitochondrion, complete genome
Cu.japonica:713167-713269	103	Mitochondrion	MT318703	Caryophyllales	Fagopyrum esculentum cultivar Dasha chromosome 2 mitochondrion, complete sequence
Cu.japonica:746084-746186	103	Mitochondrion	KX270758	Saxifragales	Cynomorium coccineum chromosome Ccoc1051 mitochondrion, complete sequence
Cu.japonica:784885-784987	103	Mitochondrion	AP014526	Malpighiales	Hevea brasiliensis mitochondrial DNA, complete genome
Cu.japonica:690156-690258	103	Other	KR559021	Saxifragales	Heuchera parviflora var. saurensis voucher Folk 97 (OS), complete genome
Cu.japonica:801216-801318	103	Other	KR559021	Saxifragales	Heuchera parviflora var. saurensis voucher Folk 97 (OS), complete genome
Cu.japonica:267880-267981	102	Mitochondrion	AP017303	Solanales	Ipomoea nil mitochondrial DNA, complete sequence, cultivar: Tokyo-kokei standard
Cu.japonica:296843-296944	102	Mitochondrion	MK333231	Sapindales	Xanthoceras sorbifolium mitochondrion, complete genome
Cu.japonica:404272-404373	102	Mitochondrion	NC_026515	Solanales	Hyoscyamus niger mitochondrion, complete genome
Cu.japonica:409055-409156	102	Mitochondrion	MT901727	Rosales	Prunus cerasifera isolate DM612_4 chloroplast, partial genome
Cu.japonica:431406-431507	102	Mitochondrion	AP017303	Solanales	Ipomoea nil mitochondrial DNA, complete sequence, cultivar: Tokyo-kokei standard
Cu.japonica:458501-458602	102	Mitochondrion	MN206019	Magnoliales	Magnolia biondii mitochondrion, complete genome
Cu.japonica:511269-511370	102	Mitochondrion	NC_050850	Sapindales	Sapindus mukorossi mitochondrion, complete genome
Cu.japonica:523739-523840	102	Mitochondrion	MG372115	Lamiales	Chionanthus rupicola voucher K:W. Takeuchi et al. 15149 mitochondrion, complete genome
Cu.japonica:536936-537037	102	Mitochondrion	MT076302	Santalales	Ombrophytum subterraneum chromosome 36 mitochondrion, complete sequence
Cu.japonica:580785-580886	102	Mitochondrion	MN965242	Pinales	Picea abies clone PicN1 NADH dehydrogenase subunit 2 (nad2) gene, exon 3 and partial cds; and cytochrome c oxidase subunit 3 (cox3), succinate dehydrogenase subunit 4 (sdh4), and cytochrome c maturation subunit FN (ccmFn) genes, complete cds; mitochondrial
Cu.japonica:667018-667119	102	Mitochondrion	MK426679	Fabales	Castanospermum australe voucher KUN:Yi14471 mitochondrion, complete genome
Cu.japonica:736756-736857	102	Mitochondrion	NC_039757	Asterales	Chrysanthemum boreale mitochondrion, complete genome
Cu.japonica:751399-751500	102	Mitochondrion	AP014526	Malpighiales	Hevea brasiliensis mitochondrial DNA, complete genome
Cu.japonica:766340-766441	102	Mitochondrion	EU431224	Brassicales	Carica papaya mitochondrion, complete genome
Cu.japonica:88375-88476	102	Mitochondrion	AP018390	Asparagales	Allium cepa Normal mitochondrial DNA, complete sequence
Cu.japonica:110062-110162	101	Mitochondrion	MN175741	Asterales	Helianthus annuus cultivar CMS line HA89(ANN2) mitochondrion, complete genome
Cu.japonica:224902-225002	101	Mitochondrion	KF177345	Lamiales	Salvia miltiorrhiza mitochondrion, complete genome
Cu.japonica:230078-230178	101	Mitochondrion	NC_053921	Celastrales	Euonymus alatus mitochondrion, complete genome >gi|1928671892|gb|MW009108.1| Euonymus alatus mitochondrion, complete genome
Cu.japonica:305936-306036	101	Mitochondrion	EU431224	Brassicales	Carica papaya mitochondrion, complete genome
Cu.japonica:333472-333572	101	Mitochondrion	NC_039596	Fabales	Styphnolobium japonicum cultivar JinhuaiJ2 mitochondrion, complete genome
Cu.japonica:340531-340631	101	Mitochondrion	KF177345	Lamiales	Salvia miltiorrhiza mitochondrion, complete genome
Cu.japonica:402342-402442	101	Mitochondrion	NC_045035	Sapindales	Spondias mombin mitochondrion, complete genome
Cu.japonica:425998-426098	101	Mitochondrion	MW465116	Asterales	Saussurea costus mitochondrion, complete genome
Cu.japonica:426106-426206	101	Mitochondrion	NC_041093	Caryophyllales	Chenopodium quinoa mitochondrion, complete genome
Cu.japonica:442625-442725	101	Mitochondrion	MK333231	Sapindales	Xanthoceras sorbifolium mitochondrion, complete genome
Cu.japonica:46239-46339	101	Mitochondrion	NC_045035	Sapindales	Spondias mombin mitochondrion, complete genome
Cu.japonica:636629-636729	101	Mitochondrion	AP014526	Malpighiales	Hevea brasiliensis mitochondrial DNA, complete genome
Cu.japonica:98411-98511	101	Mitochondrion	KP898249	Malvales	Gossypium barbadense mitochondrion, complete genome
Cu.japonica:609205-609305	101	Other	LR782543	Brassicales	Arabidopsis thaliana genome assembly, chromosome: 2
Cu.japonica:199504-199603	100	Mitochondrion	MF034192	Solanales	Solanum lycopersicum bio-material TGRC:LA1421 mitochondrion, complete genome
Cu.japonica:21660-21759	100	Mitochondrion	NC_045136	Malpighiales	Manihot esculenta mitochondrion, complete genome
Cu.japonica:360629-360728	100	Mitochondrion	MK333231	Sapindales	Xanthoceras sorbifolium mitochondrion, complete genome
Cu.japonica:379867-379966	100	Mitochondrion	MT130509	Ericales	Aegiceras corniculatum mitochondrion, complete genome.
Cu.japonica:408289-408388	100	Mitochondrion	BA000024	Caryophyllales	Beta vulgaris subsp. vulgaris mitochondrial DNA, complete genome
Cu.japonica:524379-524478	100	Mitochondrion	LC325489	Brassicales	Turritis glabra OhmiShirahama mitochondrial DNA, complete genome
Cu.japonica:688707-688806	100	Mitochondrion	NC_041085	Malpighiales	Populus alba mitochondrion, complete sequence >gi|1557879885|gb|MK034705.1| Populus alba mitochondrion, complete genome
Cu.japonica:705995-706094	100	Mitochondrion	GQ856147	Cucurbitales	Citrullus lanatus mitochondrion, complete genome
Cu.japonica:746471-746570	100	Mitochondrion	NC_045136	Malpighiales	Manihot esculenta mitochondrion, complete genome
Cu.japonica:768814-768913	100	Mitochondrion	NC_040998	Fabales	Acacia ligulata mitochondrion, complete genome
Cu.japonica:799767-799866	100	Mitochondrion	NC_041085	Malpighiales	Populus alba mitochondrion, complete sequence >gi|1557879885|gb|MK034705.1| Populus alba mitochondrion, complete genome
Cu.japonica:790736-790835	100	Other	KR559021	Saxifragales	Heuchera parviflora var. saurensis voucher Folk 97 (OS), complete genome
Note: MT901727 should be a mitogenome instead of plastome.

## Sheet: Dichondra
BLASTN results of Dichondra genus-specific sequences.
Region	Length (bp)	Location	BestHit	BestHit Order	BestHit Title
Dichondra:101194-101842	649	Mitochondrion	KF541337	Gentianales	Asclepias syriaca mitochondrion, complete genome
Dichondra:10146-10375	230	Mitochondrion	MW448449	Fabales	Ceratonia siliqua mitochondrion sequence
Dichondra:104617-104881	265	Mitochondrion	NC_050067	Cucurbitales	Luffa acutangula mitochondrion, complete genome >gi|1878277940|gb|MT374097.1| Luffa acutangula mitochondrion, complete genome
Dichondra:104882-105348	467	Mitochondrion	KX270787	Saxifragales	Cynomorium coccineum chromosome Ccoc6741 mitochondrion, complete sequence
Dichondra:105444-105763	320	Mitochondrion	KX270764	Saxifragales	Cynomorium coccineum chromosome Ccoc1477 mitochondrion, complete sequence
Dichondra:105985-106100	116	Mitochondrion	MH757117	Lamiales	Haberlea rhodopensis mitochondrion, complete genome
Dichondra:106508-106625	118	Mitochondrion	NC_043897	Fabales	Sophora flavescens mitochondrion, complete genome >gi|1690434193|gb|MH922916.1| Sophora flavescens mitochondrion, complete genome
Dichondra:107119-107437	319	Mitochondrion	MN683736	Caryophyllales	Sesuvium portulacastrum mitochondrion, complete genome
Dichondra:108770-109042	273	Mitochondrion	MG372121	Lamiales	Olea europaea subsp. laperrinei isolate Adjelella 10 mitochondrion, complete genome
Dichondra:109111-109224	114	Mitochondrion	AP014526	Malpighiales	Hevea brasiliensis mitochondrial DNA, complete genome
Dichondra:109225-109339	115	Mitochondrion	MF163174	Malvales	Hibiscus cannabinus mitochondrion, complete genome
Dichondra:109373-109497	125	Mitochondrion	MW561632	Caryophyllales	Suaeda glauca mitochondrion, complete genome
Dichondra:109898-110038	141	Other	GU057342	Caryophyllales	Beta vulgaris clone SB3, complete sequence
Dichondra:110039-110161	123	Mitochondrion	MF163174	Malvales	Hibiscus cannabinus mitochondrion, complete genome
Dichondra:110197-110481	285	Mitochondrion	NC_046466	Fabales	Ammopiptanthus nanus mitochondrion, complete genome
Dichondra:110482-110956	475	Mitochondrion	MF163174	Malvales	Hibiscus cannabinus mitochondrion, complete genome
Dichondra:111124-111239	116	Mitochondrion	AP014526	Malpighiales	Hevea brasiliensis mitochondrial DNA, complete genome
Dichondra:111400-111789	390	Mitochondrion	MW448466	Fabales	Glycyrrhiza glabra mitochondrion, complete genome
Dichondra:111842-113702	1861	Mitochondrion	MW448466	Fabales	Glycyrrhiza glabra mitochondrion, complete genome
Dichondra:113869-113997	129	Mitochondrion	NC_040998	Fabales	Acacia ligulata mitochondrion, complete genome
Dichondra:113998-114455	458	Other	OU015768	Fagales	Fagus sylvatica genome assembly, chromosome: 8
Dichondra:115091-115190	100	Mitochondrion	AP012599	Fabales	Vigna angularis mitochondrial DNA, complete sequence
Dichondra:115191-115519	329	Mitochondrion	NC_026515	Solanales	Hyoscyamus niger mitochondrion, complete genome
Dichondra:115540-115705	166	Mitochondrion	AP014526	Malpighiales	Hevea brasiliensis mitochondrial DNA, complete genome
Dichondra:115725-115963	239	Mitochondrion	NC_039596	Fabales	Styphnolobium japonicum cultivar JinhuaiJ2 mitochondrion, complete genome
Dichondra:115964-116075	112	Mitochondrion	MK990822	Ericales	Monotropa hypopitys chromosome 1 mitochondrion, complete sequence
Dichondra:116093-116238	146	Other	LT594792	Malvales	Theobroma cacao genome assembly, chromosome: V
Dichondra:116239-116754	516	Mitochondrion	NC_043897	Fabales	Sophora flavescens mitochondrion, complete genome >gi|1690434193|gb|MH922916.1| Sophora flavescens mitochondrion, complete genome
Dichondra:116769-117006	238	Mitochondrion	HQ874649	Malpighiales	Ricinus communis mitochondrion, complete genome
Dichondra:117101-117283	183	Mitochondrion	LR738918	Vitales	Vitis riparia x Vitis cinerea genome assembly, organelle: mitochondrion
Dichondra:117284-117522	239	Mitochondrion	MG372121	Lamiales	Olea europaea subsp. laperrinei isolate Adjelella 10 mitochondrion, complete genome
Dichondra:117907-118072	166	Mitochondrion	MW566572	Proteales	Macadamia tetraphylla mitochondrion, complete genome
Dichondra:118633-118976	344	Mitochondrion	MT797187	Pinales	Larix sibirica chromosome 1 mitochondrion, complete sequence
Dichondra:1-189	189	Mitochondrion	MZ285076	Gentianales	Damnacanthus indicus var. microphyllus voucher LeeDI-191216 mitochondrion, complete genome
Dichondra:120506-120768	263	Mitochondrion	MW566572	Proteales	Macadamia tetraphylla mitochondrion, complete genome
Dichondra:121784-122110	327	Mitochondrion	AP012599	Fabales	Vigna angularis mitochondrial DNA, complete sequence
Dichondra:122468-122957	490	Mitochondrion	AP012599	Fabales	Vigna angularis mitochondrial DNA, complete sequence
Dichondra:123040-123381	342	Mitochondrion	MW717909	Rosales	Zelkova schneideriana isolate mt3 mitochondrion, complete genome
Dichondra:123382-123664	283	Mitochondrion	MW717909	Rosales	Zelkova schneideriana isolate mt3 mitochondrion, complete genome
Dichondra:123833-123947	115	Mitochondrion	NC_045038	Fabales	Tamarindus indica mitochondrion, complete genome
Dichondra:124164-124264	101	Mitochondrion	NC_026515	Solanales	Hyoscyamus niger mitochondrion, complete genome
Dichondra:124337-124688	352	Mitochondrion	MW717907	Rosales	Zelkova schneideriana isolate mt1 mitochondrion, complete genome
Dichondra:124918-125034	117	Mitochondrion	MK990822	Ericales	Monotropa hypopitys chromosome 1 mitochondrion, complete sequence
Dichondra:125329-125473	145	Mitochondrion	MW441235	Fabales	Dalbergia odorifera mitochondrion, complete genome
Dichondra:125599-125830	232	Mitochondrion	NC_042758	Austrobaileyales	Schisandra sphenanthera mitochondrion, complete genome
Dichondra:125846-126105	260	Other	LR862153	Poales	Ananas comosus var. bracteatus genome assembly, chromosome: 25
Dichondra:126199-126387	189	Mitochondrion	MW354259	Gnetales	Gnetum montanum Sec-independent protein translocase protein (mttB), ATP synthase subunit 4 (atp4), apocytochrome b (cob), and NADH dehydrogenase subunit 9 (nad9) genes, complete cds; NADH dehydrogenase subunit 5 (nad5) gene, exon 1 and partial cds; and NADH dehydrogenase subunit 4 (nad4) and NADH dehydrogenase subunit 3 (nad3) genes, complete cds; mitochondrial
Dichondra:126439-127223	785	Mitochondrion	MW354259	Gnetales	Gnetum montanum Sec-independent protein translocase protein (mttB), ATP synthase subunit 4 (atp4), apocytochrome b (cob), and NADH dehydrogenase subunit 9 (nad9) genes, complete cds; NADH dehydrogenase subunit 5 (nad5) gene, exon 1 and partial cds; and NADH dehydrogenase subunit 4 (nad4) and NADH dehydrogenase subunit 3 (nad3) genes, complete cds; mitochondrial
Dichondra:127484-127660	177	Mitochondrion	NC_045035	Sapindales	Spondias mombin mitochondrion, complete genome
Dichondra:128189-128296	108	Mitochondrion	NC_045035	Sapindales	Spondias mombin mitochondrion, complete genome
Dichondra:144335-145229	895	Mitochondrion	NC_045039	Fabales	Libidibia coriaria mitochondrion, complete genome
Dichondra:145230-145417	188	Mitochondrion	NC_045038	Fabales	Tamarindus indica mitochondrion, complete genome
Dichondra:149572-150454	883	Mitochondrion	MN175741	Asterales	Helianthus annuus cultivar CMS line HA89(ANN2) mitochondrion, complete genome
Dichondra:15168-16831	1664	Other	CP025660	Solanales	Ipomoea triloba cultivar NCNSP0323 chromosome 1
Dichondra:165742-167537	1796	Mitochondrion	MN946545	Sapindales	Citrus maxima cultivar Hirado Buntan mitochondrion, complete genome
Dichondra:167538-167806	269	Mitochondrion	MZ389476	Apiales	Panax ginseng cultivar Jakyung mitochondrion, complete genome
Dichondra:167807-168134	328	Mitochondrion	MK574877	Ericales	Camellia sinensis var. assamica chromosome 2 mitochondrion, complete sequence
Dichondra:168135-168288	154	Mitochondrion	KX545367	Lamiales	Hesperelaea palmeri voucher E. Palmer 81 (MO) mitochondrion, complete genome
Dichondra:169164-169300	137	Mitochondrion	AP014526	Malpighiales	Hevea brasiliensis mitochondrial DNA, complete genome
Dichondra:169355-169532	178	Mitochondrion	MG372121	Lamiales	Olea europaea subsp. laperrinei isolate Adjelella 10 mitochondrion, complete genome
Dichondra:169533-169777	245	Mitochondrion	MW851294	Lamiales	Aeginetia indica mitochondrion, complete genome
Dichondra:170168-171189	1022	Mitochondrion	KP940487	Lamiales	Neobartsia pedicularoides ATP synthase subunit 1 (atp1) gene, complete cds; NADH dehydrogenase subunit 2 (nad2) gene, exons 1 and 2 and partial cds; and Cytochrome c maturation subunit Fn (ccmFn), apocytochrome b (cob), ribosomal protein subunit S14 (rps14), and ribosomal protein subunit L5 (rpl5) genes, complete cds; mitochondrial
Dichondra:171206-171527	322	Mitochondrion	KP940487	Lamiales	Neobartsia pedicularoides ATP synthase subunit 1 (atp1) gene, complete cds; NADH dehydrogenase subunit 2 (nad2) gene, exons 1 and 2 and partial cds; and Cytochrome c maturation subunit Fn (ccmFn), apocytochrome b (cob), ribosomal protein subunit S14 (rps14), and ribosomal protein subunit L5 (rpl5) genes, complete cds; mitochondrial
Dichondra:171528-171670	143	Mitochondrion	JN098455	Lamiales	Mimulus guttatus mitochondrion, complete genome
Dichondra:17159-18402	1244	Other	CP025660	Solanales	Ipomoea triloba cultivar NCNSP0323 chromosome 1
Dichondra:171949-172300	352	Mitochondrion	NC_053625	Santalales	Malania oleifera mitochondrion, complete genome >gi|1916814696|gb|MT902145.1| Malania oleifera mitochondrion, complete genome
Dichondra:172470-172613	144	Mitochondrion	NC_044768	Rosales	Prunus avium cultivar summit mitochondrion, complete genome
Dichondra:172944-173248	305	Mitochondrion	MW719051	Gentianales	Hoya lithophytica mitochondrion, complete genome
Dichondra:173338-173903	566	Mitochondrion	MW719051	Gentianales	Hoya lithophytica mitochondrion, complete genome
Dichondra:173970-174432	463	Mitochondrion	MW719051	Gentianales	Hoya lithophytica mitochondrion, complete genome
Dichondra:179715-179917	203	Mitochondrion	NC_053625	Santalales	Malania oleifera mitochondrion, complete genome >gi|1916814696|gb|MT902145.1| Malania oleifera mitochondrion, complete genome
Dichondra:179918-180856	939	Mitochondrion	MW432178	Lamiales	Dolichandrone cauda-felina mitochondrion, complete genome
Dichondra:180857-181113	257	Mitochondrion	AP014526	Malpighiales	Hevea brasiliensis mitochondrial DNA, complete genome
Dichondra:181114-181448	335	Mitochondrion	NC_040010	Myrtales	Eucalyptus grandis mitochondrion, complete genome
Dichondra:181449-181629	181	Mitochondrion	NC_045038	Fabales	Tamarindus indica mitochondrion, complete genome
Dichondra:181630-181731	102	Mitochondrion	AP014526	Malpighiales	Hevea brasiliensis mitochondrial DNA, complete genome
Dichondra:181759-183283	1525	Mitochondrion	AP014526	Malpighiales	Hevea brasiliensis mitochondrial DNA, complete genome
Dichondra:183284-184510	1227	Mitochondrion	AP014526	Malpighiales	Hevea brasiliensis mitochondrial DNA, complete genome
Dichondra:184760-184944	185	Mitochondrion	MK990822	Ericales	Monotropa hypopitys chromosome 1 mitochondrion, complete sequence
Dichondra:185266-185394	129	Mitochondrion	NC_045136	Malpighiales	Manihot esculenta mitochondrion, complete genome
Dichondra:185395-185662	268	Mitochondrion	NC_053763	Ericales	Rhododendron simsii mitochondrion, complete genome >gi|1919139537|gb|MW030508.1| Rhododendron simsii mitochondrion, complete genome
Dichondra:185766-185870	105	Mitochondrion	MT122964	Solanales	Solanum sisymbriifolium isolate NN15 chromosome 1 mitochondrion, complete sequence
Dichondra:185871-186076	206	Mitochondrion	KJ485850	Gentianales	Rhazya stricta mitochondrion, complete genome
Dichondra:186457-187205	749	Mitochondrion	NC_045136	Malpighiales	Manihot esculenta mitochondrion, complete genome
Dichondra:189251-189441	191	Mitochondrion	MN061667	Rosales	Hemiptelea davidii mitochondrion, complete genome
Dichondra:189504-189819	316	Mitochondrion	KT894204	Malvales	Corchorus capsularis mitochondrion, complete genome
Dichondra:189820-190320	501	Mitochondrion	NC_053625	Santalales	Malania oleifera mitochondrion, complete genome >gi|1916814696|gb|MT902145.1| Malania oleifera mitochondrion, complete genome
Dichondra:190-300	111	Mitochondrion	MW448460	Fabales	Arachis hypogaea mitochondrion, complete genome
Dichondra:190420-190560	141	Mitochondrion	KT894204	Malvales	Corchorus capsularis mitochondrion, complete genome
Dichondra:190689-191030	342	Mitochondrion	MT076289	Santalales	Ombrophytum subterraneum chromosome 23 mitochondrion, complete sequence
Dichondra:191116-191514	399	Other	CP030989	Fabales	Arachis hypogaea cultivar Shitouqi chromosome A07
Dichondra:191562-193002	1441	Mitochondrion	MW448454	Fabales	Prosopis glandulosa tRNA-Met (trnfM(CAU)) gene, complete sequence; NADH dehydrogenase subunit 1 (nad1) gene, partial cds; and tRNA-Gly (trnG(GCC)) gene, complete sequence; mitochondrial
Dichondra:196275-197228	954	Other	CP023115	Fabales	Lupinus angustifolius cultivar Tanjil chromosome LG-03
Dichondra:197529-198052	524	Other	KT367488	Lamiales	Orobanche rapum-genistae clone Orap-c34 genomic sequence
Dichondra:205241-205434	194	Other	CP025675	Solanales	Ipomoea triloba cultivar NCNSP0323 chromosome 16
Dichondra:208642-209569	928	Mitochondrion	MN651324	Solanales	Nicotiana tabacum strain zhongyan90 cytoplasmic male sterility(CMS) line cultivar MSzhongyan90 mitochondrion, complete genome
Dichondra:209570-209781	212	Mitochondrion	MT075727	Lamiales	Rotheca serrata mitochondrion, complete genome
Dichondra:210675-210870	196	Mitochondrion	MN196478	Solanales	Capsicum annuum var. glabriusculum bio-material USDA:PI 593546 mitochondrion, complete genome
Dichondra:210902-211326	425	Mitochondrion	MN196478	Solanales	Capsicum annuum var. glabriusculum bio-material USDA:PI 593546 mitochondrion, complete genome
Dichondra:211327-212316	990	Plastid	MW591569	Malpighiales	Plukenetia volubilis chloroplast, complete genome
Dichondra:214006-214167	162	Mitochondrion	NC_044153	Solanales	Physochlaina orientalis mitochondrion, complete genome
Dichondra:214189-214289	101	Other	CP025675	Solanales	Ipomoea triloba cultivar NCNSP0323 chromosome 16
Dichondra:214629-215413	785	Mitochondrion	MW432178	Lamiales	Dolichandrone cauda-felina mitochondrion, complete genome
Dichondra:216150-216261	112	Other	CP027628	Malpighiales	Linum usitatissimum chromosome Lu4
Dichondra:225346-225461	116	Mitochondrion	NC_044153	Solanales	Physochlaina orientalis mitochondrion, complete genome
Dichondra:225462-225563	102	Mitochondrion	MW432178	Lamiales	Dolichandrone cauda-felina mitochondrion, complete genome
Dichondra:225564-225994	431	Mitochondrion	MN965290	Pinales	Pinus strobus clone PinN13 ribosomal protein S3 (rps3) gene, exons 2 and 3 and partial cds; mitochondrial
Dichondra:226100-226436	337	Mitochondrion	MG947207	Cucurbitales	Cucumis melo var. momordica chromosome 1 mitochondrion, complete sequence
Dichondra:226493-226619	127	Mitochondrion	MN651324	Solanales	Nicotiana tabacum strain zhongyan90 cytoplasmic male sterility(CMS) line cultivar MSzhongyan90 mitochondrion, complete genome
Dichondra:226620-227092	473	Mitochondrion	NC_045136	Malpighiales	Manihot esculenta mitochondrion, complete genome
Dichondra:227093-228064	972	Mitochondrion	MN651324	Solanales	Nicotiana tabacum strain zhongyan90 cytoplasmic male sterility(CMS) line cultivar MSzhongyan90 mitochondrion, complete genome
Dichondra:228065-228321	257	Mitochondrion	MF163174	Malvales	Hibiscus cannabinus mitochondrion, complete genome
Dichondra:228322-228621	300	Mitochondrion	KF177345	Lamiales	Salvia miltiorrhiza mitochondrion, complete genome
Dichondra:228623-229040	418	Mitochondrion	KF177345	Lamiales	Salvia miltiorrhiza mitochondrion, complete genome
Dichondra:229041-229169	129	Mitochondrion	KT894205	Malvales	Corchorus olitorius mitochondrion, complete genome
Dichondra:229843-230006	164	Other	HQ860792	Cucurbitales	Cucumis sativus cultivar Calypso chromosome 1, complete sequence
Dichondra:230273-230398	126	Mitochondrion	NC_050337	Solanales	Solanum torvum isolate NN12 chromosome 1 mitochondrion, complete sequence
Dichondra:231210-231594	385	Mitochondrion	MH410146	Gentianales	Cynanchum auriculatum chromosome 1 mitochondrion, partial genome
Dichondra:232038-232280	243	Mitochondrion	MW448462	Fabales	Indigofera tinctoria mitochondrion, complete genome
Dichondra:232281-232918	638	Mitochondrion	MW448462	Fabales	Indigofera tinctoria mitochondrion, complete genome
Dichondra:233866-235089	1224	Other	CP025663	Solanales	Ipomoea triloba cultivar NCNSP0323 chromosome 4
Dichondra:235396-235505	110	Other	CP025646	Solanales	Ipomoea trifida cultivar NCNSP0306 chromosome 3
Dichondra:235506-237050	1545	Other	CP025663	Solanales	Ipomoea triloba cultivar NCNSP0323 chromosome 4
Dichondra:247027-248195	1169	Mitochondrion	MN661146	Asterales	Paraprenanthes diversifolia mitochondrion, complete genome
Dichondra:248196-248453	258	Mitochondrion	FQ014226	Caryophyllales	Beta vulgaris subsp. maritima genotype male-sterile E mitochondrion, partial genome
Dichondra:248454-248593	140	Mitochondrion	MZ161091	Poales	Stipa capillata clone contig 2 mitochondrion, partial sequence
Dichondra:248594-248777	184	Mitochondrion	KX641464	Myrtales	Lagerstroemia indica mitochondrion, complete genome
Dichondra:248817-249191	375	Mitochondrion	MK574877	Ericales	Camellia sinensis var. assamica chromosome 2 mitochondrion, complete sequence
Dichondra:250152-250279	128	Mitochondrion	MZ389476	Apiales	Panax ginseng cultivar Jakyung mitochondrion, complete genome
Dichondra:250280-250580	301	Mitochondrion	NC_045078	Aquifoliales	Ilex pubescens mitochondrion, complete genome
Dichondra:25370-25700	331	Mitochondrion	MW432179	Lamiales	Dolichandrone spathacea chromosome DS1 mitochondrion, complete sequence
Dichondra:253990-254350	361	Mitochondrion	NC_056836	Santalales	Tolypanthus maclurei mitochondrion, complete genome >gi|2050588736|gb|MZ343374.1| Tolypanthus maclurei mitochondrion, complete genome
Dichondra:254356-254569	214	Mitochondrion	NC_056836	Santalales	Tolypanthus maclurei mitochondrion, complete genome >gi|2050588736|gb|MZ343374.1| Tolypanthus maclurei mitochondrion, complete genome
Dichondra:259947-261091	1145	Mitochondrion	MN206019	Magnoliales	Magnolia biondii mitochondrion, complete genome
Dichondra:261092-263504	2413	Mitochondrion	MG372119	Lamiales	Olea europaea subsp. europaea isolate Oeiras 1 mitochondrion, complete genome
Dichondra:265306-267725	2420	Mitochondrion	MT043351	Myrtales	Medinilla magnifica mitochondrion, complete genome
Dichondra:267726-267844	119	Other	XM_020255499	Poales	Ananas comosus DNA polymerase-like (LOC109726069), mRNA
Dichondra:26981-27094	114	Mitochondrion	NC_053368	Ranunculales	Anemone maxima mitochondrion, complete genome >gi|1914010783|gb|MT568500.1| Anemone maxima mitochondrion, complete genome
Dichondra:27246-27375	130	Mitochondrion	EU431224	Brassicales	Carica papaya mitochondrion, complete genome
Dichondra:27376-27500	125	Mitochondrion	MW432179	Lamiales	Dolichandrone spathacea chromosome DS1 mitochondrion, complete sequence
Dichondra:283774-283905	132	Mitochondrion	MW441235	Fabales	Dalbergia odorifera mitochondrion, complete genome
Dichondra:283920-284239	320	Mitochondrion	AP014526	Malpighiales	Hevea brasiliensis mitochondrial DNA, complete genome
Dichondra:284240-284513	274	Mitochondrion	NC_045039	Fabales	Libidibia coriaria mitochondrion, complete genome
Dichondra:284514-284632	119	Mitochondrion	NC_045039	Fabales	Libidibia coriaria mitochondrion, complete genome
Dichondra:284633-284806	174	Mitochondrion	AP014526	Malpighiales	Hevea brasiliensis mitochondrial DNA, complete genome
Dichondra:284970-285509	540	Mitochondrion	MN196478	Solanales	Capsicum annuum var. glabriusculum bio-material USDA:PI 593546 mitochondrion, complete genome
Dichondra:285510-285639	130	Mitochondrion	KR736346	Malvales	Gossypium trilobum mitochondrion, complete genome
Dichondra:285658-285861	204	Mitochondrion	NC_045078	Aquifoliales	Ilex pubescens mitochondrion, complete genome
Dichondra:285862-286024	163	Other	AM442718	Vitales	Vitis vinifera, whole genome shotgun sequence, contig VV78X195987.6, clone ENTAV 115
Dichondra:286097-286200	104	Mitochondrion	MN965307	Pinales	Pinus strobus clone PinN92 ribosomal protein S10 (rps10) gene, complete cds; mitochondrial
Dichondra:291856-292066	211	Mitochondrion	MG372115	Lamiales	Chionanthus rupicola voucher K:W. Takeuchi et al. 15149 mitochondrion, complete genome
Dichondra:292263-292454	192	Mitochondrion	KR736346	Malvales	Gossypium trilobum mitochondrion, complete genome
Dichondra:297433-297582	150	Mitochondrion	MN206019	Magnoliales	Magnolia biondii mitochondrion, complete genome
Dichondra:297605-298124	520	Mitochondrion	JN107812	Lamiales	Boea hygrometrica mitochondrion, complete genome
Dichondra:298125-298277	153	Mitochondrion	MZ161090	Poales	Stipa capillata clone contig 1 mitochondrion, partial sequence
Dichondra:298278-300039	1762	Mitochondrion	MW448461	Fabales	Lupinus albus mitochondrion, complete genome
Dichondra:301-591	291	Mitochondrion	MZ285076	Gentianales	Damnacanthus indicus var. microphyllus voucher LeeDI-191216 mitochondrion, complete genome
Dichondra:32204-32318	115	Mitochondrion	NC_045040	Fabales	Haematoxylum brasiletto mitochondrion, complete genome
Dichondra:333139-333265	127	Mitochondrion	KJ485850	Gentianales	Rhazya stricta mitochondrion, complete genome
Dichondra:335663-337223	1561	Mitochondrion	MG372121	Lamiales	Olea europaea subsp. laperrinei isolate Adjelella 10 mitochondrion, complete genome
Dichondra:353956-354072	117	Mitochondrion	MT361980	Rosales	Cannabis sativa mitochondrion, complete genome
Dichondra:354230-354457	228	Mitochondrion	MH757117	Lamiales	Haberlea rhodopensis mitochondrion, complete genome
Dichondra:354628-355832	1205	Mitochondrion	MT361980	Rosales	Cannabis sativa mitochondrion, complete genome
Dichondra:356387-356512	126	Mitochondrion	MF579563	Solanales	Nicotiana attenuata mitochondrion, complete genome
Dichondra:356640-356805	166	Mitochondrion	MK426679	Fabales	Castanospermum australe voucher KUN:Yi14471 mitochondrion, complete genome
Dichondra:357330-357649	320	Mitochondrion	MZ285076	Gentianales	Damnacanthus indicus var. microphyllus voucher LeeDI-191216 mitochondrion, complete genome
Dichondra:51402-51515	114	Other	XM_031518224	Myrtales	Punica granatum probable DNA-directed RNA polymerase (LOC116188743), mRNA
Dichondra:57184-57488	305	Mitochondrion	MW432178	Lamiales	Dolichandrone cauda-felina mitochondrion, complete genome
Dichondra:57489-58448	960	Mitochondrion	MW719051	Gentianales	Hoya lithophytica mitochondrion, complete genome
Dichondra:58717-58888	172	Mitochondrion	NC_050335	Solanales	Solanum aethiopicum isolate NN4 mitochondrion, complete genome
Dichondra:59220-59644	425	Mitochondrion	MW719051	Gentianales	Hoya lithophytica mitochondrion, complete genome
Dichondra:59645-59755	111	Mitochondrion	NC_041177	Rosales	Morus notabilis mitochondrion, complete genome
Dichondra:59766-59871	106	Mitochondrion	MN683736	Caryophyllales	Sesuvium portulacastrum mitochondrion, complete genome
Dichondra:60495-60636	142	Mitochondrion	JN098455	Lamiales	Mimulus guttatus mitochondrion, complete genome
Dichondra:60951-61258	308	Mitochondrion	KR736346	Malvales	Gossypium trilobum mitochondrion, complete genome
Dichondra:61259-61379	121	Mitochondrion	NC_041494	Gentianales	Cynanchum auriculatum chromosome 2 mitochondrion, complete sequence
Dichondra:6214-6481	268	Mitochondrion	NC_050850	Sapindales	Sapindus mukorossi mitochondrion, complete genome
Dichondra:640-944	305	Mitochondrion	MZ328722	Apiales	Apium graveolens mitochondrion, complete genome
Dichondra:6570-6704	135	Mitochondrion	MW441235	Fabales	Dalbergia odorifera mitochondrion, complete genome
Dichondra:6750-7482	733	Mitochondrion	MW448462	Fabales	Indigofera tinctoria mitochondrion, complete genome
Dichondra:8112-8441	330	Other	KT367488	Lamiales	Orobanche rapum-genistae clone Orap-c34 genomic sequence
Dichondra:84883-85356	474	Other	CP073640	Lamiales	Jasminum sambac cultivar Hutoumoli linkage group Lg1
Dichondra:85582-86082	501	Mitochondrion	KX270787	Saxifragales	Cynomorium coccineum chromosome Ccoc6741 mitochondrion, complete sequence
Dichondra:8570-8845	276	Other	KT367488	Lamiales	Orobanche rapum-genistae clone Orap-c34 genomic sequence
Dichondra:86777-87523	747	Other	CP032553	Malvales	Gossypium raimondii isolate D5-4 chromosome D5_01
Dichondra:87766-88016	251	Mitochondrion	XM_019320796	Solanales	Ipomoea nil uncharacterized mitochondrial protein AtMg00810-like (LOC109171741), mRNA
Dichondra:88017-88242	226	Other	OU015768	Fagales	Fagus sylvatica genome assembly, chromosome: 8
Dichondra:88243-88410	168	Other	CP025656	Solanales	Ipomoea trifida cultivar NCNSP0306 chromosome 13
Dichondra:9497-9842	346	Mitochondrion	MW448462	Fabales	Indigofera tinctoria mitochondrion, complete genome
Dichondra:975-1120	146	Mitochondrion	NC_053921	Celastrales	Euonymus alatus mitochondrion, complete genome >gi|1928671892|gb|MW009108.1| Euonymus alatus mitochondrion, complete genome

## Sheet: Evolvulus
BLASTN results of Evolvulus genus-specific sequences.
Region	Length (bp)	Location	BestHit	BestHit Order	BestHit Title
Evolvulus:101242-101713	472	Mitochondrion	NC_039738	Fabales	Leucaena trichandra mitochondrion, complete genome
Evolvulus:101714-102020	307	Mitochondrion	NC_039738	Fabales	Leucaena trichandra mitochondrion, complete genome
Evolvulus:102021-103356	1336	Mitochondrion	NC_039738	Fabales	Leucaena trichandra mitochondrion, complete genome
Evolvulus:103357-104030	674	Mitochondrion	KU992322	Santalales	Lophophytum mirabile subsp. bolivianum chromosome LmContig1 mitochondrion, complete sequence
Evolvulus:104043-104623	581	Mitochondrion	KU992322	Santalales	Lophophytum mirabile subsp. bolivianum chromosome LmContig1 mitochondrion, complete sequence
Evolvulus:104624-105080	457	Mitochondrion	KU992322	Santalales	Lophophytum mirabile subsp. bolivianum chromosome LmContig1 mitochondrion, complete sequence
Evolvulus:105081-106441	1361	Mitochondrion	MW448451	Fabales	Prosopis glandulosa transport membrane protein (mttB) and cytochrome c biogenesis B (ccmB) genes, complete cds; tRNA-Cys (trnC(GCA)) gene, complete sequence; NADH dehydrogenase subunit 2 (nad2) gene, partial cds; tRNA-Tyr (trnY(GUA)) gene, complete sequence; ATPase subunit 9 (atp9), NADH dehydrogenase subunit 6 (nad6), ribosomal protein S3 (rps3), and ribosomal protein L16 (rpl16) genes, complete…
Evolvulus:106442-106803	362	Mitochondrion	KU992322	Santalales	Lophophytum mirabile subsp. bolivianum chromosome LmContig1 mitochondrion, complete sequence
Evolvulus:107141-107741	601	Mitochondrion	KU992322	Santalales	Lophophytum mirabile subsp. bolivianum chromosome LmContig1 mitochondrion, complete sequence
Evolvulus:108195-109685	1491	Mitochondrion	KU992322	Santalales	Lophophytum mirabile subsp. bolivianum chromosome LmContig1 mitochondrion, complete sequence
Evolvulus:116524-116754	231	Mitochondrion	MT076293	Santalales	Ombrophytum subterraneum chromosome 27 mitochondrion, complete sequence
Evolvulus:116996-117148	153	Mitochondrion	MT535663	Caryophyllales	Mirabilis himalaica mitochondrion, complete genome
Evolvulus:117149-117406	258	Mitochondrion	MW441235	Fabales	Dalbergia odorifera mitochondrion, complete genome
Evolvulus:117575-117968	394	Mitochondrion	NC_050950	Malpighiales	Passiflora edulis mitochondrion, complete genome
Evolvulus:118936-119500	565	Mitochondrion	MW553037	Caryophyllales	Agrostemma githago mitochondrion, complete genome
Evolvulus:119533-119637	105	Mitochondrion	KX270784	Saxifragales	Cynomorium coccineum chromosome Ccoc6021 mitochondrion, complete sequence
Evolvulus:119638-119760	123	Mitochondrion	AP014526	Malpighiales	Hevea brasiliensis mitochondrial DNA, complete genome
Evolvulus:120000-120714	715	Mitochondrion	NC_041093	Caryophyllales	Chenopodium quinoa mitochondrion, complete genome
Evolvulus:120732-121930	1199	Mitochondrion	MW771358	Fagales	Fagus sylvatica isolate Bhaga mitochondrion, complete genome
Evolvulus:122187-122401	215	Mitochondrion	MG372121	Lamiales	Olea europaea subsp. laperrinei isolate Adjelella 10 mitochondrion, complete genome
Evolvulus:143794-144032	239	Other	XM_019211642	Solanales	Solanum lycopersicum auxin response factor 8-like (LOC101259917), transcript variant X2, mRNA
Evolvulus:161966-162621	656	Mitochondrion	NC_056991	Caryophyllales	Mirabilis jalapa mitochondrion, complete genome >gi|1953564318|gb|MW295642.1| Mirabilis jalapa mitochondrion, complete genome
Evolvulus:162622-162747	126	Mitochondrion	MW448460	Fabales	Arachis hypogaea mitochondrion, complete genome
Evolvulus:162748-162871	124	Mitochondrion	KX028885	Arecales	Cocos nucifera mitochondrion, complete genome
Evolvulus:162973-163133	161	Mitochondrion	NC_050337	Solanales	Solanum torvum isolate NN12 chromosome 1 mitochondrion, complete sequence
Evolvulus:163191-163329	139	Mitochondrion	NC_050337	Solanales	Solanum torvum isolate NN12 chromosome 1 mitochondrion, complete sequence
Evolvulus:163330-163606	277	Mitochondrion	MG987142	Lamiales	Aphyllon epigalium subsp. notocalifornicum mitochondrion, partial genome
Evolvulus:164504-164990	487	Mitochondrion	MW448460	Fabales	Arachis hypogaea mitochondrion, complete genome
Evolvulus:164991-165423	433	Other	KR559021	Saxifragales	Heuchera parviflora var. saurensis voucher Folk 97 (OS), complete genome
Evolvulus:166144-166728	585	Mitochondrion	NC_045040	Fabales	Haematoxylum brasiletto mitochondrion, complete genome
Evolvulus:173471-173856	386	Mitochondrion	NC_045039	Fabales	Libidibia coriaria mitochondrion, complete genome
Evolvulus:173857-174750	894	Mitochondrion	NC_045039	Fabales	Libidibia coriaria mitochondrion, complete genome
Evolvulus:176378-176512	135	Mitochondrion	NC_044153	Solanales	Physochlaina orientalis mitochondrion, complete genome
Evolvulus:176701-176894	194	Mitochondrion	NC_050335	Solanales	Solanum aethiopicum isolate NN4 mitochondrion, complete genome
Evolvulus:185256-185935	680	Mitochondrion	MZ328722	Apiales	Apium graveolens mitochondrion, complete genome
Evolvulus:186279-186721	443	Mitochondrion	MZ328722	Apiales	Apium graveolens mitochondrion, complete genome
Evolvulus:186722-187416	695	Mitochondrion	MW448453	Fabales	Prosopis glandulosa NADH dehydrogenase subunit 2 (nad2) gene, partial cds; tRNA-Trp (trnW(CCA)) gene, complete sequence; ribosomal protein S14 (rps14), ribosomal protein L5 (rpl5), cytochrome c oxidase subunit 1 (cox1), and NADH dehydrogenase subunit 4 (nad4) genes, complete cds; and tRNA-Asp (trnD(GUC)) gene, complete sequence; mitochondrial
Evolvulus:190921-192456	1536	Mitochondrion	MT535663	Caryophyllales	Mirabilis himalaica mitochondrion, complete genome
Evolvulus:192519-192992	474	Mitochondrion	KJ865410	Solanales	Capsicum annuum cultivar Jeju mitochondrion, complete genome
Evolvulus:193199-193366	168	Mitochondrion	MK574877	Ericales	Camellia sinensis var. assamica chromosome 2 mitochondrion, complete sequence
Evolvulus:193907-194906	1000	Mitochondrion	MT535663	Caryophyllales	Mirabilis himalaica mitochondrion, complete genome
Evolvulus:194907-195101	195	Mitochondrion	NC_038053	Fabales	Senna tora mitochondrion, complete genome
Evolvulus:196316-196425	110	Mitochondrion	NC_045136	Malpighiales	Manihot esculenta mitochondrion, complete genome
Evolvulus:196491-196672	182	Mitochondrion	MT535663	Caryophyllales	Mirabilis himalaica mitochondrion, complete genome
Evolvulus:196679-197186	508	Mitochondrion	MK574877	Ericales	Camellia sinensis var. assamica chromosome 2 mitochondrion, complete sequence
Evolvulus:197262-198029	768	Mitochondrion	MW122985	Solanales	Solanum bukasovii isolate BUK2 mitochondrion, complete sequence
Evolvulus:199101-199227	127	Mitochondrion	NC_050337	Solanales	Solanum torvum isolate NN12 chromosome 1 mitochondrion, complete sequence
Evolvulus:199236-199633	398	Mitochondrion	NC_056281	Caryophyllales	Bougainvillea spectabilis mitochondrion, complete genome >gi|1941810745|gb|MW167296.1| Bougainvillea spectabilis mitochondrion, complete genome
Evolvulus:199634-199774	141	Mitochondrion	MF070101	Asparagales	Gastrodia elata chromosome ge18 mitochondrion, complete sequence.
Evolvulus:200368-201074	707	Mitochondrion	MW441235	Fabales	Dalbergia odorifera mitochondrion, complete genome
Evolvulus:201075-201200	126	Mitochondrion	MW448465	Fabales	Robinia pseudoacacia mitochondrion, complete genome
Evolvulus:201201-203176	1976	Mitochondrion	MW441235	Fabales	Dalbergia odorifera mitochondrion, complete genome
Evolvulus:203628-203885	258	Mitochondrion	NC_045040	Fabales	Haematoxylum brasiletto mitochondrion, complete genome
Evolvulus:204016-204139	124	Mitochondrion	NC_038052	Malvales	Bombax ceiba mitochondrion, complete genome
Evolvulus:204313-204643	331	Mitochondrion	NC_045135	Fabales	Phaseolus vulgaris mitochondrion, complete genome
Evolvulus:204644-204780	137	Mitochondrion	MN017226	Fabales	Cercis canadensis mitochondrion, complete genome
Evolvulus:204960-205127	168	Mitochondrion	NC_045135	Fabales	Phaseolus vulgaris mitochondrion, complete genome
Evolvulus:205379-205621	243	Mitochondrion	AP022637	Fabales	Lotus japonicus B-129 mitochondrial DNA, complete genome
Evolvulus:205622-205734	113	Mitochondrion	MZ285076	Gentianales	Damnacanthus indicus var. microphyllus voucher LeeDI-191216 mitochondrion, complete genome
Evolvulus:206263-206714	452	Mitochondrion	NC_045039	Fabales	Libidibia coriaria mitochondrion, complete genome
Evolvulus:210472-210607	136	Mitochondrion	MT364442	Gentianales	Neolamarckia cadamba chromosome 2 mitochondrion, partial sequence
Evolvulus:210608-210820	213	Mitochondrion	MT364442	Gentianales	Neolamarckia cadamba chromosome 2 mitochondrion, partial sequence
Evolvulus:210829-211789	961	Mitochondrion	MT364442	Gentianales	Neolamarckia cadamba chromosome 2 mitochondrion, partial sequence
Evolvulus:211790-212114	325	Mitochondrion	MT043351	Myrtales	Medinilla magnifica mitochondrion, complete genome
Evolvulus:212115-212306	192	Mitochondrion	MH410146	Gentianales	Cynanchum auriculatum chromosome 1 mitochondrion, partial genome
Evolvulus:212307-212510	204	Mitochondrion	MW432179	Lamiales	Dolichandrone spathacea chromosome DS1 mitochondrion, complete sequence
Evolvulus:212526-212646	121	Mitochondrion	NC_017855	Apiales	Daucus carota subsp. sativus mitochondrion, complete genome
Evolvulus:212888-214701	1814	Mitochondrion	MW432179	Lamiales	Dolichandrone spathacea chromosome DS1 mitochondrion, complete sequence
Evolvulus:216842-217202	361	Mitochondrion	MG372121	Lamiales	Olea europaea subsp. laperrinei isolate Adjelella 10 mitochondrion, complete genome
Evolvulus:217275-217403	129	Mitochondrion	NC_042758	Austrobaileyales	Schisandra sphenanthera mitochondrion, complete genome
Evolvulus:217404-217576	173	Mitochondrion	NC_041085	Malpighiales	Populus alba mitochondrion, complete sequence >gi|1557879885|gb|MK034705.1| Populus alba mitochondrion, complete genome
Evolvulus:217577-217888	312	Mitochondrion	NC_042758	Austrobaileyales	Schisandra sphenanthera mitochondrion, complete genome
Evolvulus:217976-218136	161	Mitochondrion	MW432178	Lamiales	Dolichandrone cauda-felina mitochondrion, complete genome
Evolvulus:218247-218449	203	Mitochondrion	NC_056281	Caryophyllales	Bougainvillea spectabilis mitochondrion, complete genome >gi|1941810745|gb|MW167296.1| Bougainvillea spectabilis mitochondrion, complete genome
Evolvulus:218450-218576	127	Mitochondrion	NC_056281	Caryophyllales	Bougainvillea spectabilis mitochondrion, complete genome >gi|1941810745|gb|MW167296.1| Bougainvillea spectabilis mitochondrion, complete genome
Evolvulus:226317-226523	207	Mitochondrion	MF579563	Solanales	Nicotiana attenuata mitochondrion, complete genome
Evolvulus:226588-227145	558	Mitochondrion	MH410146	Gentianales	Cynanchum auriculatum chromosome 1 mitochondrion, partial genome
Evolvulus:227210-227325	116	Mitochondrion	MH410146	Gentianales	Cynanchum auriculatum chromosome 1 mitochondrion, partial genome
Evolvulus:227326-227726	401	Mitochondrion	MT364442	Gentianales	Neolamarckia cadamba chromosome 2 mitochondrion, partial sequence
Evolvulus:227727-227988	262	Mitochondrion	AP014526	Malpighiales	Hevea brasiliensis mitochondrial DNA, complete genome
Evolvulus:227989-228120	132	Mitochondrion	MT610041	Gentianales	Scyphiphora hydrophyllacea mitochondrion, complete genome
Evolvulus:228166-228366	201	Mitochondrion	MT610041	Gentianales	Scyphiphora hydrophyllacea mitochondrion, complete genome
Evolvulus:228517-228890	374	Mitochondrion	KJ414599	Malpighiales	Hirtella physophora clone Hp_001_002_4d mitochondrion sequence
Evolvulus:229193-230032	840	Mitochondrion	NC_050950	Malpighiales	Passiflora edulis mitochondrion, complete genome
Evolvulus:230111-230930	820	Mitochondrion	MW465116	Asterales	Saussurea costus mitochondrion, complete genome
Evolvulus:230931-231076	146	Mitochondrion	MW465116	Asterales	Saussurea costus mitochondrion, complete genome
Evolvulus:231145-231307	163	Mitochondrion	MW971440	Caryophyllales	Tetragonia tetragonoides mitochondrion, complete genome
Evolvulus:232234-234377	2144	Mitochondrion	NC_050337	Solanales	Solanum torvum isolate NN12 chromosome 1 mitochondrion, complete sequence
Evolvulus:234378-234499	122	Mitochondrion	KJ865409	Solanales	Capsicum annuum cultivar CMS line FS4401 mitochondrion, complete genome
Evolvulus:234500-234608	109	Mitochondrion	NC_050067	Cucurbitales	Luffa acutangula mitochondrion, complete genome >gi|1878277940|gb|MT374097.1| Luffa acutangula mitochondrion, complete genome
Evolvulus:234609-235063	455	Mitochondrion	KJ865409	Solanales	Capsicum annuum cultivar CMS line FS4401 mitochondrion, complete genome
Evolvulus:235390-235556	167	Mitochondrion	MW448447	Fabales	Ceratonia siliqua NADH dehydrogenase subunit 6 (nad6) gene, complete cds; 18S ribosomal RNA (rrn18) and 5S ribosomal RNA (rrn5) genes, complete sequence; ribosomal protein S14 (rps14) and ribosomal protein L5 (rpl5) genes, complete cds; tRNA-Met (trnfM(CAU)), tRNA-Asp (trnD(GUC)), tRNA-Ser (trnS(GCU)), tRNA-Phe (trnF(GAA)), and tRNA-Pro (trnP(UGG)) genes, complete sequence; NADH dehydrogenase sub…
Evolvulus:235633-235891	259	Mitochondrion	MK426679	Fabales	Castanospermum australe voucher KUN:Yi14471 mitochondrion, complete genome
Evolvulus:236496-240227	3732	Mitochondrion	KU992326	Santalales	Lophophytum mirabile subsp. bolivianum chromosome LmContig5 mitochondrion, complete sequence
Evolvulus:240228-240770	543	Mitochondrion	KU992358	Santalales	Lophophytum mirabile subsp. bolivianum chromosome LmContig37 mitochondrion, complete sequence
Evolvulus:241682-241836	155	Mitochondrion	NC_043897	Fabales	Sophora flavescens mitochondrion, complete genome >gi|1690434193|gb|MH922916.1| Sophora flavescens mitochondrion, complete genome
Evolvulus:241953-242193	241	Mitochondrion	NC_040998	Fabales	Acacia ligulata mitochondrion, complete genome
Evolvulus:242194-242335	142	Mitochondrion	MN723864	Lamiales	Ligustrum quihoui mitochondrion, complete genome
Evolvulus:242390-242516	127	Mitochondrion	LR738918	Vitales	Vitis riparia x Vitis cinerea genome assembly, organelle: mitochondrion
Evolvulus:242517-243090	574	Mitochondrion	LR738918	Vitales	Vitis riparia x Vitis cinerea genome assembly, organelle: mitochondrion
Evolvulus:243492-243760	269	Mitochondrion	MW561632	Caryophyllales	Suaeda glauca mitochondrion, complete genome
Evolvulus:243761-243861	101	Mitochondrion	NC_045039	Fabales	Libidibia coriaria mitochondrion, complete genome
Evolvulus:244430-244542	113	Mitochondrion	NC_045039	Fabales	Libidibia coriaria mitochondrion, complete genome
Evolvulus:244756-244894	139	Mitochondrion	MT043351	Myrtales	Medinilla magnifica mitochondrion, complete genome
Evolvulus:244895-246571	1677	Mitochondrion	MN196478	Solanales	Capsicum annuum var. glabriusculum bio-material USDA:PI 593546 mitochondrion, complete genome
Evolvulus:246586-246715	130	Mitochondrion	MW448460	Fabales	Arachis hypogaea mitochondrion, complete genome
Evolvulus:247221-247321	101	Mitochondrion	KT959112	Lamiales	Castilleja paramensis mitochondrion, complete genome
Evolvulus:247360-247482	123	Mitochondrion	MW432178	Lamiales	Dolichandrone cauda-felina mitochondrion, complete genome
Evolvulus:247592-248439	848	Mitochondrion	MT122964	Solanales	Solanum sisymbriifolium isolate NN15 chromosome 1 mitochondrion, complete sequence
Evolvulus:248440-248631	192	Mitochondrion	MN651324	Solanales	Nicotiana tabacum strain zhongyan90 cytoplasmic male sterility(CMS) line cultivar MSzhongyan90 mitochondrion, complete genome
Evolvulus:250199-251336	1138	Mitochondrion	NC_039768	Fabales	Glycine soja mitochondrion, complete genome
Evolvulus:252327-252474	148	Other	CP025675	Solanales	Ipomoea triloba cultivar NCNSP0323 chromosome 16
Evolvulus:258418-259292	875	Mitochondrion	MW448452	Fabales	Prosopis glandulosa 26S ribosomal RNA (rrn26) gene, complete sequence; cytochrome c biogenesis C (ccmC) gene, complete cds; rps7 pseudogene, complete sequence; NADH dehydrogenase subunit 5 (nad5) gene, partial cds; cytochrome c biogenesis FN (ccmFn), ATPase subunit 6 (atp6), and ribosomal protein S4 (rps4) genes, complete cds; 18S ribosomal RNA (rrn18) and 5S ribosomal RNA (rrn5) genes, complete …
Evolvulus:259293-259434	142	Mitochondrion	MW448452	Fabales	Prosopis glandulosa 26S ribosomal RNA (rrn26) gene, complete sequence; cytochrome c biogenesis C (ccmC) gene, complete cds; rps7 pseudogene, complete sequence; NADH dehydrogenase subunit 5 (nad5) gene, partial cds; cytochrome c biogenesis FN (ccmFn), ATPase subunit 6 (atp6), and ribosomal protein S4 (rps4) genes, complete cds; 18S ribosomal RNA (rrn18) and 5S ribosomal RNA (rrn5) genes, complete …
Evolvulus:259565-259886	322	Mitochondrion	KU992322	Santalales	Lophophytum mirabile subsp. bolivianum chromosome LmContig1 mitochondrion, complete sequence
Evolvulus:260148-260322	175	Mitochondrion	NC_039738	Fabales	Leucaena trichandra mitochondrion, complete genome
Evolvulus:260749-260936	188	Mitochondrion	NC_039738	Fabales	Leucaena trichandra mitochondrion, complete genome
Evolvulus:262352-262835	484	Mitochondrion	KJ820684	Brassicales	Batis maritima mitochondrion, complete genome
Evolvulus:269691-269889	199	Mitochondrion	NC_045040	Fabales	Haematoxylum brasiletto mitochondrion, complete genome
Evolvulus:270009-270319	311	Other	KT367476	Lamiales	Orobanche rapum-genistae clone Orap-c212 genomic sequence
Evolvulus:27530-27794	265	Mitochondrion	KU992327	Santalales	Lophophytum mirabile subsp. bolivianum chromosome LmContig6 mitochondrion, complete sequence
Evolvulus:27904-28073	170	Plastid	MT130715	Rosales	Eriobotrya laoshanica isolate SP39 chloroplast, complete genome
Evolvulus:279800-279908	109	Mitochondrion	MW719051	Gentianales	Hoya lithophytica mitochondrion, complete genome
Evolvulus:279957-280148	192	Mitochondrion	MW719051	Gentianales	Hoya lithophytica mitochondrion, complete genome
Evolvulus:280188-281363	1176	Mitochondrion	MW719051	Gentianales	Hoya lithophytica mitochondrion, complete genome
Evolvulus:28089-28361	273	Mitochondrion	NC_039596	Fabales	Styphnolobium japonicum cultivar JinhuaiJ2 mitochondrion, complete genome
Evolvulus:281376-282038	663	Mitochondrion	NC_040998	Fabales	Acacia ligulata mitochondrion, complete genome
Evolvulus:282039-282167	129	Mitochondrion	NC_040010	Myrtales	Eucalyptus grandis mitochondrion, complete genome
Evolvulus:282242-282362	121	Mitochondrion	MW719051	Gentianales	Hoya lithophytica mitochondrion, complete genome
Evolvulus:282363-282681	319	Mitochondrion	NC_045135	Fabales	Phaseolus vulgaris mitochondrion, complete genome
Evolvulus:282682-282920	239	Mitochondrion	MW719051	Gentianales	Hoya lithophytica mitochondrion, complete genome
Evolvulus:282921-283077	157	Mitochondrion	NC_045135	Fabales	Phaseolus vulgaris mitochondrion, complete genome
Evolvulus:283125-284167	1043	Mitochondrion	NC_045135	Fabales	Phaseolus vulgaris mitochondrion, complete genome
Evolvulus:29157-29294	138	Mitochondrion	JN107812	Lamiales	Boea hygrometrica mitochondrion, complete genome
Evolvulus:294521-295227	707	Mitochondrion	MW441235	Fabales	Dalbergia odorifera mitochondrion, complete genome
Evolvulus:295228-295353	126	Mitochondrion	MW448465	Fabales	Robinia pseudoacacia mitochondrion, complete genome
Evolvulus:295354-297329	1976	Mitochondrion	MW441235	Fabales	Dalbergia odorifera mitochondrion, complete genome
Evolvulus:29554-29844	291	Mitochondrion	NC_041177	Rosales	Morus notabilis mitochondrion, complete genome
Evolvulus:297781-298038	258	Mitochondrion	NC_045040	Fabales	Haematoxylum brasiletto mitochondrion, complete genome
Evolvulus:298169-298292	124	Mitochondrion	NC_038052	Malvales	Bombax ceiba mitochondrion, complete genome
Evolvulus:29845-29966	122	Mitochondrion	MG372115	Lamiales	Chionanthus rupicola voucher K:W. Takeuchi et al. 15149 mitochondrion, complete genome
Evolvulus:298466-298796	331	Mitochondrion	NC_045135	Fabales	Phaseolus vulgaris mitochondrion, complete genome
Evolvulus:298797-298933	137	Mitochondrion	MN017226	Fabales	Cercis canadensis mitochondrion, complete genome
Evolvulus:299113-299280	168	Mitochondrion	NC_045135	Fabales	Phaseolus vulgaris mitochondrion, complete genome
Evolvulus:299532-299774	243	Mitochondrion	AP022637	Fabales	Lotus japonicus B-129 mitochondrial DNA, complete genome
Evolvulus:299775-299887	113	Mitochondrion	MZ285076	Gentianales	Damnacanthus indicus var. microphyllus voucher LeeDI-191216 mitochondrion, complete genome
Evolvulus:30009-30156	148	Mitochondrion	NC_050335	Solanales	Solanum aethiopicum isolate NN4 mitochondrion, complete genome
Evolvulus:300416-300867	452	Mitochondrion	NC_045039	Fabales	Libidibia coriaria mitochondrion, complete genome
Evolvulus:305912-306184	273	Mitochondrion	KU992323	Santalales	Lophophytum mirabile subsp. bolivianum chromosome LmContig2 mitochondrion, complete sequence
Evolvulus:306217-307078	862	Other	XM_025802320	Fabales	Arachis hypogaea NADH-ubiquinone oxidoreductase chain 6 (LOC112754620), mRNA
Evolvulus:30746-30848	103	Mitochondrion	MW432179	Lamiales	Dolichandrone spathacea chromosome DS1 mitochondrion, complete sequence
Evolvulus:307650-307763	114	Mitochondrion	MW448460	Fabales	Arachis hypogaea mitochondrion, complete genome
Evolvulus:307806-308287	482	Mitochondrion	NC_038221	Fabales	Senna occidentalis mitochondrion, complete genome
Evolvulus:31007-31222	216	Mitochondrion	NC_048501	Fabales	Trifolium grandiflorum mitochondrion, complete genome
Evolvulus:312441-312784	344	Mitochondrion	MT535663	Caryophyllales	Mirabilis himalaica mitochondrion, complete genome
Evolvulus:314305-314523	219	Mitochondrion	MN196478	Solanales	Capsicum annuum var. glabriusculum bio-material USDA:PI 593546 mitochondrion, complete genome
Evolvulus:31486-31671	186	Other	KR559021	Saxifragales	Heuchera parviflora var. saurensis voucher Folk 97 (OS), complete genome
Evolvulus:315088-315226	139	Mitochondrion	MN196478	Solanales	Capsicum annuum var. glabriusculum bio-material USDA:PI 593546 mitochondrion, complete genome
Evolvulus:316934-317122	189	Mitochondrion	MN061667	Rosales	Hemiptelea davidii mitochondrion, complete genome
Evolvulus:317123-317435	313	Mitochondrion	MW771358	Fagales	Fagus sylvatica isolate Bhaga mitochondrion, complete genome
Evolvulus:317436-317541	106	Mitochondrion	NC_050067	Cucurbitales	Luffa acutangula mitochondrion, complete genome >gi|1878277940|gb|MT374097.1| Luffa acutangula mitochondrion, complete genome
Evolvulus:31830-32296	467	Mitochondrion	MT076294	Santalales	Ombrophytum subterraneum chromosome 28 mitochondrion, complete sequence
Evolvulus:319843-320884	1042	Mitochondrion	NC_056281	Caryophyllales	Bougainvillea spectabilis mitochondrion, complete genome >gi|1941810745|gb|MW167296.1| Bougainvillea spectabilis mitochondrion, complete genome
Evolvulus:321059-321811	753	Mitochondrion	NC_037463	Sapindales	Citrus sinensis mitochondrion, complete genome
Evolvulus:321812-321926	115	Mitochondrion	NC_045040	Fabales	Haematoxylum brasiletto mitochondrion, complete genome
Evolvulus:322127-322637	511	Mitochondrion	NC_037463	Sapindales	Citrus sinensis mitochondrion, complete genome
Evolvulus:322645-322760	116	Mitochondrion	MG372119	Lamiales	Olea europaea subsp. europaea isolate Oeiras 1 mitochondrion, complete genome
Evolvulus:32398-32514	117	Mitochondrion	MZ285076	Gentianales	Damnacanthus indicus var. microphyllus voucher LeeDI-191216 mitochondrion, complete genome
Evolvulus:325084-325378	295	Mitochondrion	MN723864	Lamiales	Ligustrum quihoui mitochondrion, complete genome
Evolvulus:325379-325570	192	Mitochondrion	MT921986	Fabales	Gleditsia sinensis mitochondrion, complete genome
Evolvulus:325571-325994	424	Mitochondrion	AP014526	Malpighiales	Hevea brasiliensis mitochondrial DNA, complete genome
Evolvulus:326229-326521	293	Mitochondrion	MT535663	Caryophyllales	Mirabilis himalaica mitochondrion, complete genome
Evolvulus:326582-326698	117	Mitochondrion	JN107812	Lamiales	Boea hygrometrica mitochondrion, complete genome
Evolvulus:32890-33021	132	Mitochondrion	NC_053921	Celastrales	Euonymus alatus mitochondrion, complete genome >gi|1928671892|gb|MW009108.1| Euonymus alatus mitochondrion, complete genome
Evolvulus:330752-331558	807	Mitochondrion	MW441235	Fabales	Dalbergia odorifera mitochondrion, complete genome
Evolvulus:331563-332422	860	Mitochondrion	KX641464	Myrtales	Lagerstroemia indica mitochondrion, complete genome
Evolvulus:332452-332636	185	Mitochondrion	KY768855	Caryophyllales	Spinacia oleracea mitochondrion, complete genome
Evolvulus:332639-333134	496	Mitochondrion	MT535663	Caryophyllales	Mirabilis himalaica mitochondrion, complete genome
Evolvulus:335003-335241	239	Mitochondrion	MT535663	Caryophyllales	Mirabilis himalaica mitochondrion, complete genome
Evolvulus:335280-335533	254	Mitochondrion	MT535663	Caryophyllales	Mirabilis himalaica mitochondrion, complete genome
Evolvulus:335573-335968	396	Mitochondrion	MT535663	Caryophyllales	Mirabilis himalaica mitochondrion, complete genome
Evolvulus:335969-337025	1057	Mitochondrion	KU992359	Santalales	Lophophytum mirabile subsp. bolivianum chromosome LmContig38 mitochondrion, complete sequence
Evolvulus:33624-33828	205	Mitochondrion	MN683736	Caryophyllales	Sesuvium portulacastrum mitochondrion, complete genome
Evolvulus:34183-34347	165	Mitochondrion	MW441235	Fabales	Dalbergia odorifera mitochondrion, complete genome
Evolvulus:34481-34682	202	Mitochondrion	MT318705	Caryophyllales	Fagopyrum esculentum cultivar Dasha chromosome 3 mitochondrion, complete sequence
Evolvulus:346117-346638	522	Mitochondrion	MW448447	Fabales	Ceratonia siliqua NADH dehydrogenase subunit 6 (nad6) gene, complete cds; 18S ribosomal RNA (rrn18) and 5S ribosomal RNA (rrn5) genes, complete sequence; ribosomal protein S14 (rps14) and ribosomal protein L5 (rpl5) genes, complete cds; tRNA-Met (trnfM(CAU)), tRNA-Asp (trnD(GUC)), tRNA-Ser (trnS(GCU)), tRNA-Phe (trnF(GAA)), and tRNA-Pro (trnP(UGG)) genes, complete sequence; NADH dehydrogenase sub…
Evolvulus:346639-346767	129	Mitochondrion	KC189947	Fabales	Vicia faba mitochondrion, complete genome
Evolvulus:346768-346900	133	Mitochondrion	HG996478	Zingiberales	Musa acuminata subsp. malaccensis strain Doubled-haploid Pahang (DH-Pahang) genome assembly, chromosome: putative_mito_scaff
Evolvulus:346901-348220	1320	Mitochondrion	KR736345	Malvales	Gossypium raimondii mitochondrion, complete genome
Evolvulus:35472-35609	138	Mitochondrion	MW448447	Fabales	Ceratonia siliqua NADH dehydrogenase subunit 6 (nad6) gene, complete cds; 18S ribosomal RNA (rrn18) and 5S ribosomal RNA (rrn5) genes, complete sequence; ribosomal protein S14 (rps14) and ribosomal protein L5 (rpl5) genes, complete cds; tRNA-Met (trnfM(CAU)), tRNA-Asp (trnD(GUC)), tRNA-Ser (trnS(GCU)), tRNA-Phe (trnF(GAA)), and tRNA-Pro (trnP(UGG)) genes, complete sequence; NADH dehydrogenase sub…
Evolvulus:357742-358096	355	Mitochondrion	MW448460	Fabales	Arachis hypogaea mitochondrion, complete genome
Evolvulus:35780-36024	245	Other	XM_031519729	Myrtales	Punica granatum uncharacterized LOC116190058 (LOC116190058), mRNA
Evolvulus:358227-358384	158	Mitochondrion	NC_046014	Fabales	Epirixanthes elongata voucher Suddee et al. 4779 mitochondrion, complete genome >gi|1571081389|gb|MG783394.1| Epirixanthes elongata voucher Suddee et al. 4779 mitochondrion, complete genome
Evolvulus:358458-359284	827	Mitochondrion	NC_046014	Fabales	Epirixanthes elongata voucher Suddee et al. 4779 mitochondrion, complete genome >gi|1571081389|gb|MG783394.1| Epirixanthes elongata voucher Suddee et al. 4779 mitochondrion, complete genome
Evolvulus:359397-359751	355	Mitochondrion	NC_037949	Asterales	Codonopsis lanceolata mitochondrion, complete genome >gi|1393489206|gb|MG775430.1| Codonopsis lanceolata voucher IT239919 mitochondrion, complete genome
Evolvulus:360321-360727	407	Mitochondrion	NC_041085	Malpighiales	Populus alba mitochondrion, complete sequence >gi|1557879885|gb|MK034705.1| Populus alba mitochondrion, complete genome
Evolvulus:360826-361025	200	Other	MG557626	Myrtales	Campomanesia xanthocarpa clone Cxant02 microsatellite sequence
Evolvulus:361125-361226	102	Mitochondrion	EU365401	Poales	Bambusa oldhamii mitochondrion, complete genome
Evolvulus:361228-361357	130	Mitochondrion	NC_044153	Solanales	Physochlaina orientalis mitochondrion, complete genome
Evolvulus:362509-364618	2110	Mitochondrion	NC_040998	Fabales	Acacia ligulata mitochondrion, complete genome
Evolvulus:365386-365938	553	Mitochondrion	KU992325	Santalales	Lophophytum mirabile subsp. bolivianum chromosome LmContig4 mitochondrion, complete sequence
Evolvulus:366167-367747	1581	Mitochondrion	MW448454	Fabales	Prosopis glandulosa tRNA-Met (trnfM(CAU)) gene, complete sequence; NADH dehydrogenase subunit 1 (nad1) gene, partial cds; and tRNA-Gly (trnG(GCC)) gene, complete sequence; mitochondrial
Evolvulus:36690-36966	277	Mitochondrion	MZ285076	Gentianales	Damnacanthus indicus var. microphyllus voucher LeeDI-191216 mitochondrion, complete genome
Evolvulus:367934-368158	225	Mitochondrion	NC_039738	Fabales	Leucaena trichandra mitochondrion, complete genome
Evolvulus:372402-372505	104	Mitochondrion	MN175741	Asterales	Helianthus annuus cultivar CMS line HA89(ANN2) mitochondrion, complete genome
Evolvulus:373638-373912	275	Mitochondrion	KF177345	Lamiales	Salvia miltiorrhiza mitochondrion, complete genome
Evolvulus:373913-374033	121	Mitochondrion	NC_038053	Fabales	Senna tora mitochondrion, complete genome
Evolvulus:374288-374431	144	Mitochondrion	NC_038053	Fabales	Senna tora mitochondrion, complete genome
Evolvulus:374432-375301	870	Other	KR559021	Saxifragales	Heuchera parviflora var. saurensis voucher Folk 97 (OS), complete genome
Evolvulus:375302-375473	172	Mitochondrion	KF541337	Gentianales	Asclepias syriaca mitochondrion, complete genome
Evolvulus:375484-376195	712	Mitochondrion	NC_038053	Fabales	Senna tora mitochondrion, complete genome
Evolvulus:376242-376579	338	Mitochondrion	MW465116	Asterales	Saussurea costus mitochondrion, complete genome
Evolvulus:376649-376863	215	Mitochondrion	NC_038053	Fabales	Senna tora mitochondrion, complete genome
Evolvulus:376874-377184	311	Mitochondrion	NC_046754	Malpighiales	Salix paraflabellaris mitochondrion, complete genome
Evolvulus:377185-377424	240	Mitochondrion	NC_053921	Celastrales	Euonymus alatus mitochondrion, complete genome >gi|1928671892|gb|MW009108.1| Euonymus alatus mitochondrion, complete genome
Evolvulus:37726-37931	206	Mitochondrion	KT894205	Malvales	Corchorus olitorius mitochondrion, complete genome
Evolvulus:378329-378453	125	Mitochondrion	MT535663	Caryophyllales	Mirabilis himalaica mitochondrion, complete genome
Evolvulus:378456-379162	707	Mitochondrion	MT535663	Caryophyllales	Mirabilis himalaica mitochondrion, complete genome
Evolvulus:38188-38815	628	Mitochondrion	NC_042758	Austrobaileyales	Schisandra sphenanthera mitochondrion, complete genome
Evolvulus:383069-383446	378	Mitochondrion	KT959112	Lamiales	Castilleja paramensis mitochondrion, complete genome
Evolvulus:383511-384328	818	Mitochondrion	NC_050950	Malpighiales	Passiflora edulis mitochondrion, complete genome
Evolvulus:384570-384678	109	Mitochondrion	X99516	Myrtales	O.berteriana mitochondrial nad5 gene, intron
Evolvulus:384679-385534	856	Mitochondrion	MT921986	Fabales	Gleditsia sinensis mitochondrion, complete genome
Evolvulus:386497-386632	136	Mitochondrion	MN651324	Solanales	Nicotiana tabacum strain zhongyan90 cytoplasmic male sterility(CMS) line cultivar MSzhongyan90 mitochondrion, complete genome
Evolvulus:387103-387272	170	Mitochondrion	NC_054354	Malvales	Aquilaria sinensis mitochondrion, complete genome >gi|1939191474|gb|MW057771.1| Aquilaria sinensis mitochondrion, complete genome
Evolvulus:387628-387853	226	Mitochondrion	MN114537	Solanales	Solanum tuberosum cultivar Cicero chromosome 1 mitochondrion, complete sequence
Evolvulus:38834-39196	363	Mitochondrion	NC_039738	Fabales	Leucaena trichandra mitochondrion, complete genome
Evolvulus:388890-389107	218	Mitochondrion	MN196478	Solanales	Capsicum annuum var. glabriusculum bio-material USDA:PI 593546 mitochondrion, complete genome
Evolvulus:392224-392595	372	Mitochondrion	MW432178	Lamiales	Dolichandrone cauda-felina mitochondrion, complete genome
Evolvulus:39226-39460	235	Mitochondrion	MW448447	Fabales	Ceratonia siliqua NADH dehydrogenase subunit 6 (nad6) gene, complete cds; 18S ribosomal RNA (rrn18) and 5S ribosomal RNA (rrn5) genes, complete sequence; ribosomal protein S14 (rps14) and ribosomal protein L5 (rpl5) genes, complete cds; tRNA-Met (trnfM(CAU)), tRNA-Asp (trnD(GUC)), tRNA-Ser (trnS(GCU)), tRNA-Phe (trnF(GAA)), and tRNA-Pro (trnP(UGG)) genes, complete sequence; NADH dehydrogenase sub…
Evolvulus:392598-393405	808	Mitochondrion	MW432178	Lamiales	Dolichandrone cauda-felina mitochondrion, complete genome
Evolvulus:399118-399348	231	Mitochondrion	MT076293	Santalales	Ombrophytum subterraneum chromosome 27 mitochondrion, complete sequence
Evolvulus:399590-399742	153	Mitochondrion	MT535663	Caryophyllales	Mirabilis himalaica mitochondrion, complete genome
Evolvulus:399743-400000	258	Mitochondrion	MW441235	Fabales	Dalbergia odorifera mitochondrion, complete genome
Evolvulus:40011-40197	187	Mitochondrion	NC_038052	Malvales	Bombax ceiba mitochondrion, complete genome
Evolvulus:400169-400562	394	Mitochondrion	NC_050950	Malpighiales	Passiflora edulis mitochondrion, complete genome
Evolvulus:401530-402094	565	Mitochondrion	MW553037	Caryophyllales	Agrostemma githago mitochondrion, complete genome
Evolvulus:40205-40333	129	Mitochondrion	NC_038052	Malvales	Bombax ceiba mitochondrion, complete genome
Evolvulus:402127-402294	168	Mitochondrion	KX270784	Saxifragales	Cynomorium coccineum chromosome Ccoc6021 mitochondrion, complete sequence
Evolvulus:402295-402839	545	Mitochondrion	KU992326	Santalales	Lophophytum mirabile subsp. bolivianum chromosome LmContig5 mitochondrion, complete sequence
Evolvulus:402840-403128	289	Mitochondrion	NC_045039	Fabales	Libidibia coriaria mitochondrion, complete genome
Evolvulus:403129-403228	100	Mitochondrion	MW561632	Caryophyllales	Suaeda glauca mitochondrion, complete genome
Evolvulus:403293-403518	226	Mitochondrion	NC_050337	Solanales	Solanum torvum isolate NN12 chromosome 1 mitochondrion, complete sequence
Evolvulus:40334-40737	404	Mitochondrion	MT076305	Santalales	Ombrophytum subterraneum chromosome 39 mitochondrion, complete sequence
Evolvulus:403920-404395	476	Mitochondrion	LC325489	Brassicales	Turritis glabra OhmiShirahama mitochondrial DNA, complete genome
Evolvulus:404396-404669	274	Other	OU466863	Brassicales	Thlaspi arvense genome assembly, chromosome: 7
Evolvulus:404673-404901	229	Mitochondrion	LC325489	Brassicales	Turritis glabra OhmiShirahama mitochondrial DNA, complete genome
Evolvulus:40738-40853	116	Mitochondrion	NC_045039	Fabales	Libidibia coriaria mitochondrion, complete genome
Evolvulus:409409-409698	290	Other	XM_019395882	Solanales	Nicotiana attenuata probable DNA-directed RNA polymerase (LOC109230376), mRNA
Evolvulus:41017-42091	1075	Mitochondrion	KJ865410	Solanales	Capsicum annuum cultivar Jeju mitochondrion, complete genome
Evolvulus:413609-413737	129	Mitochondrion	MG775429	Asterales	Platycodon grandiflorus mitochondrion, complete genome
Evolvulus:413738-413887	150	Mitochondrion	NC_045040	Fabales	Haematoxylum brasiletto mitochondrion, complete genome
Evolvulus:416231-416385	155	Other	CP025671	Solanales	Ipomoea triloba cultivar NCNSP0323 chromosome 12
Evolvulus:428440-428793	354	Mitochondrion	NC_045040	Fabales	Haematoxylum brasiletto mitochondrion, complete genome
Evolvulus:428891-430093	1203	Mitochondrion	NC_045040	Fabales	Haematoxylum brasiletto mitochondrion, complete genome
Evolvulus:430847-431324	478	Mitochondrion	MW448460	Fabales	Arachis hypogaea mitochondrion, complete genome
Evolvulus:43099-43569	471	Mitochondrion	KJ865410	Solanales	Capsicum annuum cultivar Jeju mitochondrion, complete genome
Evolvulus:433883-434185	303	Mitochondrion	NC_038053	Fabales	Senna tora mitochondrion, complete genome
Evolvulus:434407-435637	1231	Mitochondrion	NC_038053	Fabales	Senna tora mitochondrion, complete genome
Evolvulus:435638-436032	395	Mitochondrion	NC_053625	Santalales	Malania oleifera mitochondrion, complete genome >gi|1916814696|gb|MT902145.1| Malania oleifera mitochondrion, complete genome
Evolvulus:436127-436288	162	Mitochondrion	MZ328723	Apiales	Apium leptophyllum mitochondrion, complete genome
Evolvulus:436289-436507	219	Mitochondrion	MK333231	Sapindales	Xanthoceras sorbifolium mitochondrion, complete genome
Evolvulus:436508-436988	481	Mitochondrion	NC_045036	Sapindales	Spondias tuberosa mitochondrion, complete genome >gi|1737759125|gb|MN057921.1| Spondias tuberosa mitochondrion, complete genome
Evolvulus:437023-438585	1563	Mitochondrion	NC_045036	Sapindales	Spondias tuberosa mitochondrion, complete genome >gi|1737759125|gb|MN057921.1| Spondias tuberosa mitochondrion, complete genome
Evolvulus:438586-439397	812	Mitochondrion	MF163174	Malvales	Hibiscus cannabinus mitochondrion, complete genome
Evolvulus:439734-440081	348	Mitochondrion	NC_053625	Santalales	Malania oleifera mitochondrion, complete genome >gi|1916814696|gb|MT902145.1| Malania oleifera mitochondrion, complete genome
Evolvulus:440490-441132	643	Mitochondrion	NC_045040	Fabales	Haematoxylum brasiletto mitochondrion, complete genome
Evolvulus:441586-441710	125	Other	CP030989	Fabales	Arachis hypogaea cultivar Shitouqi chromosome A07
Evolvulus:441731-442123	393	Mitochondrion	KX270771	Saxifragales	Cynomorium coccineum chromosome Ccoc3090 mitochondrion, complete sequence
Evolvulus:442124-443151	1028	Other	CP030989	Fabales	Arachis hypogaea cultivar Shitouqi chromosome A07
Evolvulus:443246-443443	198	Other	CP030989	Fabales	Arachis hypogaea cultivar Shitouqi chromosome A07
Evolvulus:443444-443599	156	Mitochondrion	MW448460	Fabales	Arachis hypogaea mitochondrion, complete genome
Evolvulus:443600-443749	150	Mitochondrion	MT535663	Caryophyllales	Mirabilis himalaica mitochondrion, complete genome
Evolvulus:443915-444020	106	Mitochondrion	MK860624	Austrobaileyales	Schisandra chinensis chromosome 1 mitochondrion, complete sequence
Evolvulus:444708-444825	118	Mitochondrion	NC_056360	Malpighiales	Bruguiera x rhynchopetala mitochondrion, complete genome >gi|1946551022|gb|MT130511.1| Bruguiera x rhynchopetala mitochondrion, complete genome.
Evolvulus:444826-444972	147	Mitochondrion	MK426679	Fabales	Castanospermum australe voucher KUN:Yi14471 mitochondrion, complete genome
Evolvulus:458313-458541	229	Mitochondrion	HQ874649	Malpighiales	Ricinus communis mitochondrion, complete genome
Evolvulus:459280-459815	536	Mitochondrion	KT894205	Malvales	Corchorus olitorius mitochondrion, complete genome
Evolvulus:459816-460003	188	Mitochondrion	MF070090	Asparagales	Gastrodia elata chromosome ge7 mitochondrion, complete sequence.
Evolvulus:469358-469515	158	Mitochondrion	MT921986	Fabales	Gleditsia sinensis mitochondrion, complete genome
Evolvulus:469571-470251	681	Mitochondrion	MZ389476	Apiales	Panax ginseng cultivar Jakyung mitochondrion, complete genome
Evolvulus:470252-471341	1090	Mitochondrion	NC_053927	Asterales	Ageratum conyzoides mitochondrion, complete genome >gi|1957927534|gb|MN075945.1| Ageratum conyzoides mitochondrion, complete genome
Evolvulus:471342-471603	262	Other	XM_025802320	Fabales	Arachis hypogaea NADH-ubiquinone oxidoreductase chain 6 (LOC112754620), mRNA
Evolvulus:471604-471802	199	Mitochondrion	MF070090	Asparagales	Gastrodia elata chromosome ge7 mitochondrion, complete sequence.
Evolvulus:471803-471968	166	Mitochondrion	MH410146	Gentianales	Cynanchum auriculatum chromosome 1 mitochondrion, partial genome
Evolvulus:473637-473837	201	Mitochondrion	KJ820684	Brassicales	Batis maritima mitochondrion, complete genome
Evolvulus:473889-474536	648	Mitochondrion	MT535663	Caryophyllales	Mirabilis himalaica mitochondrion, complete genome
Evolvulus:474590-474931	342	Mitochondrion	MN651324	Solanales	Nicotiana tabacum strain zhongyan90 cytoplasmic male sterility(CMS) line cultivar MSzhongyan90 mitochondrion, complete genome
Evolvulus:477111-477238	128	Mitochondrion	NC_038053	Fabales	Senna tora mitochondrion, complete genome
Evolvulus:477282-477493	212	Mitochondrion	NC_038053	Fabales	Senna tora mitochondrion, complete genome
Evolvulus:477551-477922	372	Mitochondrion	NC_050950	Malpighiales	Passiflora edulis mitochondrion, complete genome
Evolvulus:478036-478152	117	Mitochondrion	NC_050850	Sapindales	Sapindus mukorossi mitochondrion, complete genome
Evolvulus:478364-478465	102	Mitochondrion	NC_040998	Fabales	Acacia ligulata mitochondrion, complete genome
Evolvulus:478549-478699	151	Mitochondrion	NC_050850	Sapindales	Sapindus mukorossi mitochondrion, complete genome
Evolvulus:479618-480155	538	Mitochondrion	NC_050950	Malpighiales	Passiflora edulis mitochondrion, complete genome
Evolvulus:480525-480645	121	Other	KT367476	Lamiales	Orobanche rapum-genistae clone Orap-c212 genomic sequence
Evolvulus:480879-481000	122	Mitochondrion	MH176158	Arecales	Phoenix dactylifera cultivar Naghal mitochondrion, complete genome
Evolvulus:483339-483461	123	Other	CP025672	Solanales	Ipomoea triloba cultivar NCNSP0323 chromosome 13
Evolvulus:485980-486090	111	Mitochondrion	MW448447	Fabales	Ceratonia siliqua NADH dehydrogenase subunit 6 (nad6) gene, complete cds; 18S ribosomal RNA (rrn18) and 5S ribosomal RNA (rrn5) genes, complete sequence; ribosomal protein S14 (rps14) and ribosomal protein L5 (rpl5) genes, complete cds; tRNA-Met (trnfM(CAU)), tRNA-Asp (trnD(GUC)), tRNA-Ser (trnS(GCU)), tRNA-Phe (trnF(GAA)), and tRNA-Pro (trnP(UGG)) genes, complete sequence; NADH dehydrogenase sub…
Evolvulus:486269-486413	145	Mitochondrion	MF579563	Solanales	Nicotiana attenuata mitochondrion, complete genome
Evolvulus:486919-487079	161	Mitochondrion	MN196478	Solanales	Capsicum annuum var. glabriusculum bio-material USDA:PI 593546 mitochondrion, complete genome
Evolvulus:487262-487434	173	Mitochondrion	NC_045040	Fabales	Haematoxylum brasiletto mitochondrion, complete genome
Evolvulus:487922-488034	113	Mitochondrion	MK431826	Sapindales	Peganum harmala mitochondrion, complete genome
Evolvulus:488056-488294	239	Mitochondrion	KR736346	Malvales	Gossypium trilobum mitochondrion, complete genome
Evolvulus:488325-488585	261	Mitochondrion	MT318702	Caryophyllales	Fagopyrum esculentum cultivar Dasha chromosome 1 mitochondrion, complete sequence
Evolvulus:488608-488751	144	Mitochondrion	MW432178	Lamiales	Dolichandrone cauda-felina mitochondrion, complete genome
Evolvulus:488752-489708	957	Mitochondrion	MN196478	Solanales	Capsicum annuum var. glabriusculum bio-material USDA:PI 593546 mitochondrion, complete genome
Evolvulus:489709-489834	126	Mitochondrion	MT076277	Santalales	Ombrophytum subterraneum chromosome 11 mitochondrion, complete sequence
Evolvulus:489903-490040	138	Mitochondrion	MW432178	Lamiales	Dolichandrone cauda-felina mitochondrion, complete genome
Evolvulus:490041-490290	250	Mitochondrion	MG775429	Asterales	Platycodon grandiflorus mitochondrion, complete genome
Evolvulus:490501-490620	120	Mitochondrion	MW448447	Fabales	Ceratonia siliqua NADH dehydrogenase subunit 6 (nad6) gene, complete cds; 18S ribosomal RNA (rrn18) and 5S ribosomal RNA (rrn5) genes, complete sequence; ribosomal protein S14 (rps14) and ribosomal protein L5 (rpl5) genes, complete cds; tRNA-Met (trnfM(CAU)), tRNA-Asp (trnD(GUC)), tRNA-Ser (trnS(GCU)), tRNA-Phe (trnF(GAA)), and tRNA-Pro (trnP(UGG)) genes, complete sequence; NADH dehydrogenase sub…
Evolvulus:490621-491213	593	Mitochondrion	AP014526	Malpighiales	Hevea brasiliensis mitochondrial DNA, complete genome
Evolvulus:495196-495553	358	Mitochondrion	NC_039531	Caryophyllales	Nepenthes ventricosa x Nepenthes alata isolate NEP-CB1 mitochondrion, complete genome
Evolvulus:495596-495746	151	Mitochondrion	NC_042758	Austrobaileyales	Schisandra sphenanthera mitochondrion, complete genome
Evolvulus:496107-496694	588	Mitochondrion	NC_050337	Solanales	Solanum torvum isolate NN12 chromosome 1 mitochondrion, complete sequence
Evolvulus:69893-70392	500	Mitochondrion	MT610041	Gentianales	Scyphiphora hydrophyllacea mitochondrion, complete genome
Evolvulus:70409-70539	131	Mitochondrion	MT320890	Gentianales	Neolamarckia cadamba chromosome 1 mitochondrion, complete sequence
Evolvulus:71782-72144	363	Mitochondrion	MT122959	Solanales	Solanum wrightii isolate NN9 chromosome 2 mitochondrion, complete sequence
Evolvulus:74471-74593	123	Other	CP025672	Solanales	Ipomoea triloba cultivar NCNSP0323 chromosome 13
Evolvulus:92816-92979	164	Other	CP025654	Solanales	Ipomoea trifida cultivar NCNSP0306 chromosome 11
Evolvulus:94324-94473	150	Other	CP025654	Solanales	Ipomoea trifida cultivar NCNSP0306 chromosome 11
Evolvulus:94973-95104	132	Other	CP025670	Solanales	Ipomoea triloba cultivar NCNSP0323 chromosome 11
