# Supplementary material for: Unprecedented organelle genomic variations in morning glories reveal independent evolutionary scenarios of parasitic plants and the diversification of plant mitochondrial complexes
Source: BMC Biol. 2022 Feb 16;20:49. doi: 10.1186/s12915-022-01250-1 (PMC8851834; doi:10.1186/s12915-022-01250-1)
Supplement: Supplementary file 7 — Additional file 7. BLASTN searches of the downstream of FR1 and upstream of FR2. Erycibe was used as the query. Parameter: word_size 16, e-value 1e-5. [file 12915_2022_1250_MOESM7_ESM.xlsx]

## Sheet: Additional file 7
Additional file 7. BLASTN searches of the downstream of FR1 and upstream of FR2. Erycibe was used as the query. Parameter: word_size 16, e-value 1e-5.
Query	Description	Scientific Name	Max Score	Total Score	Query Cover	E value	Per. ident	Acc. Len	Accession
Erycibe_obtusifolia:117645->116632	PREDICTED: Ipomoea triloba uncharacterized LOC116002012 (LOC116002012), mRNA	Ipomoea triloba	1773	1773	0.99	0	98.24	1946	XM_031242020.1
Erycibe_obtusifolia:117645->116632	Ipomoea triloba cultivar NCNSP0323 chromosome 13	Ipomoea triloba	1773	4041	0.99	0	98.24	32066333	CP025672.1
Erycibe_obtusifolia:117645->116632	Ipomoea nil mitochondrial DNA, complete sequence, cultivar: Tokyo-kokei standard	Ipomoea nil	1696	1696	0.97	0	97.5	265768	AP017303.1
Erycibe_obtusifolia:117645->116632	Ipomoea triloba cultivar NCNSP0323 chromosome 16	Ipomoea triloba	1386	3316	0.99	0	99.22	18351525	CP025675.1
Erycibe_obtusifolia:117645->116632	Ipomoea trifida cultivar NCNSP0306 chromosome 4	Ipomoea trifida	422	422	0.25	4e-113	96.14	32512527	CP025647.1
Erycibe_obtusifolia:117645->116632	Spondias mombin mitochondrion, complete genome	Spondias mombin	379	502	0.37	2e-100	89.94	674158	NC_045035.1
Erycibe_obtusifolia:117645->116632	Spondias mombin mitochondrion, complete genome	Spondias mombin	379	502	0.37	2e-100	89.94	674158	MN057920.1
Erycibe_obtusifolia:117645->116632	Spondias tuberosa mitochondrion, complete genome	Spondias tuberosa	374	497	0.37	1e-98	89.61	779106	NC_045036.1
Erycibe_obtusifolia:117645->116632	Ombrophytum subterraneum chromosome 27 mitochondrion, complete sequence	Ombrophytum subterraneum	324	324	0.28	1e-83	86.71	12986	MT076293.1
Erycibe_obtusifolia:117645->116632	Cuscuta gronovii ccmFc pseudogene, complete sequence; and ribosomal protein subunit S4 (rps4), cytochrome c oxidase subunit 1 (cox1), and ribosomal protein subunit L5 (rpl5) genes, complete cds; mitochondrial	Cuscuta gronovii	291	605	0.5	1e-73	98.19	16945	KP940498.1
Erycibe_obtusifolia:117645->116632	Ipomoea triloba cultivar NCNSP0323 chromosome 12	Ipomoea triloba	281	281	0.16	7e-71	97.04	28340316	CP025671.1
Erycibe_obtusifolia:117645->116632	Aphyllon epigalium subsp. notocalifornicum mitochondrion, partial genome	Aphyllon epigalium subsp. notocalifornicum	215	215	0.19	7e-51	87.24	72055	MG987142.1
Erycibe_obtusifolia:117645->116632	Carica papaya mitochondrion, complete genome	Carica papaya	185	185	0.19	6e-42	84.62	476890	EU431224.1
Erycibe_obtusifolia:117645->116632	Ipomoea triloba cultivar NCNSP0323 chromosome 9	Ipomoea triloba	152	152	0.09	6e-32	94.85	31790738	CP025668.1
Erycibe_obtusifolia:117645->116632	Ipomoea triloba cultivar NCNSP0323 chromosome 7	Ipomoea triloba	152	281	0.18	6e-32	95.74	28894297	CP025666.1
Erycibe_obtusifolia:117645->116632	PREDICTED: Coffea eugenioides NADH-ubiquinone oxidoreductase chain 3 (LOC113777734), mRNA	Coffea eugenioides	143	143	0.19	3e-29	80.71	1205	XM_027322916.1
Erycibe_obtusifolia:117645->116632	Ipomoea triloba cultivar NCNSP0323 chromosome 14	Ipomoea triloba	137	137	0.08	2e-27	95.4	23651743	CP025673.1
Erycibe_obtusifolia:117645->116632	Hevea brasiliensis mitochondrial DNA, complete genome	Hevea brasiliensis	134	134	0.12	2e-26	86.15	1325823	AP014526.1
Erycibe_obtusifolia:117645->116632	Libidibia coriaria mitochondrion, complete genome	Libidibia coriaria	132	221	0.08	7e-26	92.47	601574	NC_045039.1
Erycibe_obtusifolia:117645->116632	Tamarindus indica mitochondrion, complete genome	Tamarindus indica	132	253	0.1	7e-26	92.47	607282	NC_045038.1
Erycibe_obtusifolia:117645->116632	Libidibia coriaria mitochondrion, complete genome	Libidibia coriaria	132	221	0.08	7e-26	92.47	601574	MN017228.1
Erycibe_obtusifolia:117645->116632	Tamarindus indica mitochondrion, complete genome	Tamarindus indica	132	253	0.1	7e-26	92.47	607282	MN017227.1
Erycibe_obtusifolia:117645->116632	Ipomoea triloba cultivar NCNSP0323 chromosome 2	Ipomoea triloba	124	124	0.08	1e-23	92.05	27168338	CP025661.1
Erycibe_obtusifolia:117645->116632	Prunus dulcis DNA, unplaced-scaffold_263	Prunus dulcis	121	236	0.2	2e-22	77.93	80783	AP020600.1
Erycibe_obtusifolia:117645->116632	Prunus cerasifera isolate DM612_4 chloroplast, partial genome	Prunus cerasifera	121	121	0.2	2e-22	77.93	419810	MT901727.1
Erycibe_obtusifolia:117645->116632	Ipomoea trifida cultivar NCNSP0306 chromosome 2	Ipomoea trifida	119	119	0.08	6e-22	90.91	27613708	CP025645.1
Erycibe_obtusifolia:117645->116632	Dolichandrone cauda-felina mitochondrion, complete genome	Dolichandrone cauda-felina	119	119	0.08	6e-22	91.86	837447	MW432178.1
Erycibe_obtusifolia:117645->116632	Malania oleifera mitochondrion, complete genome	Malania oleifera	119	119	0.2	6e-22	78.54	527575	NC_053625.1
Erycibe_obtusifolia:117645->116632	Gleditsia sinensis mitochondrion, complete genome	Gleditsia sinensis	117	117	0.08	2e-21	90.91	594121	MT921986.1
Erycibe_obtusifolia:117645->116632	Haematoxylum brasiletto mitochondrion, complete genome	Haematoxylum brasiletto	115	115	0.08	7e-21	89.25	631094	NC_045040.1
Erycibe_obtusifolia:117645->116632	Haematoxylum brasiletto mitochondrion, complete genome	Haematoxylum brasiletto	115	115	0.08	7e-21	89.25	631094	MN017229.1
Erycibe_obtusifolia:117645->116632	Ipomoea trifida cultivar NCNSP0306 chromosome 5	Ipomoea trifida	115	115	0.07	7e-21	95.77	26165527	CP025648.1
Erycibe_obtusifolia:117645->116632	Senna occidentalis mitochondrion, complete genome	Senna occidentalis	115	197	0.09	7e-21	87.38	447106	NC_038221.1
Erycibe_obtusifolia:117645->116632	Senna tora mitochondrion, complete genome	Senna tora	115	115	0.08	7e-21	89.25	566589	NC_038053.1
Erycibe_obtusifolia:117645->116632	Senna occidentalis mitochondrion, complete genome	Senna occidentalis	115	197	0.09	7e-21	87.38	447106	MF358694.1
Erycibe_obtusifolia:117645->116632	Senna tora mitochondrion, complete genome	Senna tora	115	115	0.08	7e-21	89.25	566589	MF358693.1
Erycibe_obtusifolia:117645->116632	Dalbergia odorifera mitochondrion, complete genome	Dalbergia odorifera	115	231	0.1	7e-21	86.49	435224	MW441235.1
Erycibe_obtusifolia:117645->116632	Dolichandrone spathacea chromosome DS1 mitochondrion, complete sequence	Dolichandrone spathacea	113	113	0.08	3e-20	89.89	610698	MW432179.1
Erycibe_obtusifolia:117645->116632	Malus domestica cultivar Yantai fuji 8 mitochondrion, complete genome	Malus domestica	111	276	0.29	1e-19	87.76	396947	MN964891.1
Erycibe_obtusifolia:117645->116632	Eriobotrya japonica mitochondrion, complete genome	Rhaphiolepis bibas	111	111	0.09	1e-19	87.76	434980	NC_045228.1
Erycibe_obtusifolia:117645->116632	Ipomoea trifida cultivar NCNSP0306 chromosome 6	Ipomoea trifida	111	111	0.05	1e-19	100	26089173	CP025649.1
Erycibe_obtusifolia:117645->116632	Malus hupehensis var. mengshanensis mitochondrion, complete genome	Malus hupehensis var. mengshanensis	111	388	0.29	1e-19	87.76	422555	KR534606.1
Erycibe_obtusifolia:117645->116632	Apios americana mitochondrion, complete genome	Apios americana	111	111	0.08	1e-19	89.01	434145	MW448463.1
Erycibe_obtusifolia:117645->116632	Malus x domestica mitchondrial complete genome, cultivar Golden delicious	Malus domestica	111	276	0.29	1e-19	87.76	396947	FR714868.1
Erycibe_obtusifolia:117645->116632	Pyrus betulifolia mitochondrion, complete genome	Pyrus betulifolia	111	276	0.28	1e-19	87.76	469928	NC_054332.1
Erycibe_obtusifolia:117645->116632	Sorbus aucuparia mitochondrion, complete genome	Sorbus aucuparia	111	177	0.18	1e-19	87.76	384977	NC_052880.1
Erycibe_obtusifolia:117645->116632	Sorbus torminalis mitochondrion, complete genome	Sorbus torminalis	111	177	0.18	1e-19	87.76	386758	NC_052879.1
Erycibe_obtusifolia:117645->116632	Ipomoea trifida cultivar NCNSP0306 chromosome 7	Ipomoea trifida	110	110	0.07	3e-19	91.36	23888326	CP025650.1
Erycibe_obtusifolia:117645->116632	Medinilla magnifica mitochondrion, complete genome	Medinilla magnifica	110	110	0.08	3e-19	90.59	377864	MT043351.1
Erycibe_obtusifolia:117645->116632	Ammopiptanthus nanus mitochondrion, complete genome	Ammopiptanthus nanus	104	194	0.09	2e-17	89.41	339352	NC_046466.1
Erycibe_obtusifolia:117645->116632	Ammopiptanthus nanus mitochondrion, complete genome	Ammopiptanthus nanus	104	194	0.09	2e-17	89.41	339352	MH127920.1
Erycibe_obtusifolia:117645->116632	Ammopiptanthus mongolicus mitochondrion, complete genome	Ammopiptanthus mongolicus	104	194	0.09	2e-17	89.41	344607	MG011535.1
Erycibe_obtusifolia:117645->116632	Ammopiptanthus mongolicus mitochondrion, complete genome	Ammopiptanthus mongolicus	104	194	0.09	2e-17	89.41	475396	NC_039660.1
Erycibe_obtusifolia:117645->116632	Ammopiptanthus mongolicus mitochondrion, complete genome	Ammopiptanthus mongolicus	104	194	0.09	2e-17	89.41	475396	MF683210.1
Erycibe_obtusifolia:117645->116632	Salvia miltiorrhiza mitochondrion, complete genome	Salvia miltiorrhiza	104	104	0.08	2e-17	89.41	499236	KF177345.1
Erycibe_obtusifolia:117645->116632	Amborella trichopoda chromosome III mitochondrion, complete sequence	Amborella trichopoda	104	104	0.09	2e-17	86.32	187116	KF754801.1
Erycibe_obtusifolia:117645->116632	Ormosia boluoensis mitochondrion, complete genome	Ormosia boluoensis	104	104	0.08	2e-17	88.64	248619	MW455117.1
Erycibe_obtusifolia:117645->116632	Rhododendron simsii mitochondrion, complete genome	Rhododendron simsii	104	209	0.19	2e-17	77.55	802707	NC_053763.1
Erycibe_obtusifolia:117645->116632	Ipomoea trifida cultivar NCNSP0306 chromosome 8	Ipomoea trifida	102	205	0.06	6e-17	92.86	19656612	CP025651.1
Erycibe_obtusifolia:117645->116632	Daucus carota subsp. sativus mitochondrion, complete genome	Daucus carota subsp. sativus	95.3	95.3	0.11	1e-14	81.97	281132	NC_017855.1
Erycibe_obtusifolia:117645->116632	Daucus carota subsp. sativus mitochondrion, complete genome	Daucus carota subsp. sativus	95.3	95.3	0.11	1e-14	81.97	281132	JQ248574.1
Erycibe_obtusifolia:117645->116632	Daucus carota cytochrome b (cob) gene, cob-N allele, complete cds; and ORF25 (orf25) gene, orf25-N allele, complete cds; mitochondrial genes for mitochondrial products	Daucus carota	95.3	95.3	0.11	1e-14	81.97	2573	AY007816.1
Erycibe_obtusifolia:117645->116632	Styphnolobium japonicum cultivar JinhuaiJ2 mitochondrion, complete genome	Styphnolobium japonicum	93.5	93.5	0.08	3e-14	86.67	484916	NC_039596.1
Erycibe_obtusifolia:117645->116632	Styphnolobium japonicum cultivar JinhuaiJ2 mitochondrion, complete genome	Styphnolobium japonicum	93.5	93.5	0.08	3e-14	86.67	484916	MG757109.1
Erycibe_obtusifolia:117645->116632	Ziziphus jujuba mitochondrion, complete genome	Ziziphus jujuba	93.5	93.5	0.2	3e-14	75.59	365190	KU187967.1
Erycibe_obtusifolia:117645->116632	Morus notabilis mitochondrion, complete genome	Morus notabilis	91.6	91.6	0.08	1e-13	85.71	362069	NC_041177.1
Erycibe_obtusifolia:117645->116632	Fallopia multiflora chromosome 1 mitochondrion, complete sequence	Fallopia multiflora	91.6	91.6	0.08	1e-13	85.56	200352	MF611850.1
Erycibe_obtusifolia:117645->116632	Morus notabilis mitochondrion, complete genome	Morus notabilis	91.6	91.6	0.08	1e-13	85.71	362069	MK301435.1
Erycibe_obtusifolia:117645->116632	Lagerstroemia indica mitochondrion, complete genome	Lagerstroemia indica	91.6	91.6	0.07	1e-13	86.75	333948	KX641464.1
Erycibe_obtusifolia:117645->116632	Ajuga reptans mitochondrion, complete genome	Ajuga reptans	91.6	91.6	0.04	1e-13	100	352069	KF709392.1
Erycibe_obtusifolia:117645->116632	Oliveria decumbens maturase protein mRNA, partial cds	Oliveria decumbens	87.9	87.9	0.1	2e-12	81.74	11424	MN894144.1
Erycibe_obtusifolia:117645->116632	Ipomoea triloba cultivar NCNSP0323 chromosome 6	Ipomoea triloba	87.9	87.9	0.05	2e-12	96.23	27638998	CP025665.1
Erycibe_obtusifolia:117645->116632	Passiflora edulis mitochondrion, complete genome	Passiflora edulis	87.9	87.9	0.07	2e-12	86.42	680480	NC_050950.1
Erycibe_obtusifolia:117645->116632	Passiflora edulis mitochondrion, complete genome	Passiflora edulis	87.9	87.9	0.07	2e-12	86.42	680480	MT140634.1
Erycibe_obtusifolia:117645->116632	Fagopyrum esculentum cultivar Dasha chromosome 6 mitochondrion, complete sequence	Fagopyrum esculentum	86.1	86.1	0.08	6e-12	85.71	28895	MT318706.1
Erycibe_obtusifolia:117645->116632	Fagopyrum esculentum cultivar Dasha chromosome 1 mitochondrion, complete sequence	Fagopyrum esculentum	86.1	86.1	0.08	6e-12	85.71	87722	MT318702.1
Erycibe_obtusifolia:117645->116632	Ipomoea triloba cultivar NCNSP0323 chromosome 5	Ipomoea triloba	86.1	86.1	0.04	6e-12	100	32570749	CP025664.1
Erycibe_obtusifolia:117645->116632	Boea hygrometrica mitochondrion, complete genome	Dorcoceras hygrometricum	80.5	161	0.04	3e-10	97.83	510519	JN107812.1
Erycibe_obtusifolia:117645->116632	PREDICTED: Arachis hypogaea cytochrome c biogenesis CcmF C-terminal-like mitochondrial protein (LOC114927306), mRNA	Arachis hypogaea	78.7	78.7	0.08	1e-09	82.98	6947	XM_029296919.1
Erycibe_obtusifolia:117645->116632	PREDICTED: Arachis hypogaea cytochrome c biogenesis CcmF C-terminal-like mitochondrial protein (LOC114927240), mRNA	Arachis hypogaea	78.7	78.7	0.08	1e-09	82.98	6946	XM_029296876.1
Erycibe_obtusifolia:117645->116632	PREDICTED: Arachis hypogaea cytochrome c biogenesis CcmF C-terminal-like mitochondrial protein (LOC114926175), mRNA	Arachis hypogaea	78.7	78.7	0.08	1e-09	82.98	20605	XM_029296745.1
Erycibe_obtusifolia:117645->116632	Arachis hypogaea mitochondrion, complete genome	Arachis hypogaea	78.7	78.7	0.08	1e-09	82.47	592341	MW448460.1
Erycibe_obtusifolia:117645->116632	Acacia ligulata mitochondrion, complete genome	Acacia ligulata	75	75	0.07	1e-08	85.53	698138	NC_040998.1
Erycibe_obtusifolia:117645->116632	Leucaena trichandra mitochondrion, complete genome	Leucaena trichandra	75	75	0.06	1e-08	86.3	722009	NC_039738.1
Erycibe_obtusifolia:117645->116632	Leucaena trichandra mitochondrion, complete genome	Leucaena trichandra	75	75	0.06	1e-08	86.3	722009	MH717173.1
Erycibe_obtusifolia:117645->116632	Acacia ligulata mitochondrion, complete genome	Acacia ligulata	75	75	0.07	1e-08	85.53	698138	MH933866.1
Erycibe_obtusifolia:117645->116632	Prosopis glandulosa tRNA-Ser (trnS(GCU)), tRNA-Phe (trnF(GAA)), tRNA-Pro (trnP(UGG)), and tRNA-Met (trnM(CAU)) genes, complete sequence; NADH dehydrogenase subunit 5 (nad5) gene, partial cds; cytochrome c biogenesis FC (ccmFc) gene, complete cds; tRNA-Gln (trnQ(UUG)) and tRNA-Glu (trnE(UUC)) genes, complete sequence; NADH dehydrogenase subunit 7 (nad7), NADH dehydrogenase subunit 3 (nad3), riboso…	Prosopis glandulosa	75	75	0.07	1e-08	85.53	220079	MW448450.1
Erycibe_obtusifolia:117645->116632	Musa schizocarpa genome assembly, chromosome: mito1	Musa schizocarpa	73.1	73.1	0.12	5e-08	78.69	3761162	LR890027.1
Erycibe_obtusifolia:117645->116632	Linum usitatissimum chromosome Lu14	Linum usitatissimum	69.4	69.4	0.09	6e-07	80.39	19392306	CP027624.1
Erycibe_obtusifolia:117645->116632	Luffa acutangula mitochondrion, complete genome	Luffa acutangula	69.4	69.4	0.04	6e-07	92	460333	NC_050067.1
Erycibe_obtusifolia:117645->116632	Nicotiana tabacum/Hyoscyamus niger cybrid isolate rcMv-1-1g_c3 mitochondrion, complete sequence	Nicotiana tabacum/Hyoscyamus niger cybrid	67.6	67.6	0.04	2e-06	91.84	39584	MH168704.1
Erycibe_obtusifolia:117645->116632	Hyoscyamus niger mitochondrion, complete genome	Hyoscyamus niger	67.6	67.6	0.04	2e-06	91.84	501401	NC_026515.1
Erycibe_obtusifolia:117645->116632	Nicotiana tabacum/Hyoscyamus niger cybrid clone contig3 mitochondrion, complete sequence	Nicotiana tabacum/Hyoscyamus niger cybrid	67.6	67.6	0.04	2e-06	91.84	63042	KM207680.1
Erycibe_obtusifolia:117645->116632	Hyoscyamus niger mitochondrion, complete genome	Hyoscyamus niger	67.6	67.6	0.04	2e-06	91.84	501401	KM207685.1
Erycibe_obtusifolia:117645->116632	Musa acuminata subsp. malaccensis strain Doubled-haploid Pahang (DH-Pahang) genome assembly, chromosome: putative_mito_scaff	Musa acuminata subsp. malaccensis	67.6	67.6	0.12	2e-06	77.87	10395812	HG996478.1
Erycibe_obtusifolia:117645->116632	Musa acuminata subsp. malaccensis strain Doubled-haploid Pahang (DH-Pahang) genome assembly, chromosome: A09	Musa acuminata subsp. malaccensis	67.6	67.6	0.12	2e-06	77.87	47435180	HG996474.1
Erycibe_obtusifolia:117645->116632	Cynanchum auriculatum chromosome 2 mitochondrion, complete sequence	Cynanchum auriculatum	65.8	131	0.09	8e-06	79.21	426495	NC_041494.1
Erycibe_obtusifolia:117645->116632	Cynanchum auriculatum chromosome 2 mitochondrion, complete sequence	Cynanchum auriculatum	65.8	131	0.09	8e-06	79.21	426495	MH410147.1
Erycibe_obtusifolia:117645->116632	Cynanchum auriculatum chromosome 1 mitochondrion, partial genome	Cynanchum auriculatum	65.8	131	0.09	8e-06	79.21	614836	MH410146.1
Erycibe_obtusifolia:117645->116632	Cynanchum wilfordii chromosome 2 mitochondrion, complete sequence	Cynanchum wilfordii	65.8	131	0.09	8e-06	79.21	352767	MF611848.1
Erycibe_obtusifolia:117645->116632	Cynanchum wilfordii chromosome 1 mitochondrion, complete sequence	Cynanchum wilfordii	65.8	65.8	0.09	8e-06	79.21	379060	MF611847.1
Erycibe_obtusifolia:117645->116632	Heuchera parviflora var. saurensis voucher Folk 97 (OS), complete genome	Heuchera parviflora var. saurensis	65.8	65.8	0.09	8e-06	80.65	542954	KR559021.1
Erycibe_obtusifolia:117645->116632	Zelkova schneideriana isolate mt1 mitochondrion, complete genome	Zelkova schneideriana	65.8	65.8	0.05	8e-06	87.72	154640	MW717907.1
Erycibe_obtusifolia:117645->116632	Coriandrum sativum mitochondrion chromosome 1, complete genome	Coriandrum sativum	65.8	65.8	0.06	8e-06	85.07	82926	MW477237.1
Erycibe_obtusifolia:117645->116632	Fragaria orientalis mitochondrion, complete genome	Fragaria orientalis	65.8	65.8	0.05	8e-06	87.72	275143	MW464867.1
Erycibe_obtusifolia:117645->116632	Cynanchum auriculatum chromosome 1 mitochondrion, complete sequence	Cynanchum auriculatum	65.8	131	0.09	8e-06	79.21	652779	MH931260.1
Erycibe_obtusifolia:117645->116632	Cynanchum wilfordii chromosome 2 mitochondrion, complete sequence	Cynanchum wilfordii	65.8	131	0.09	8e-06	79.21	352774	MH931258.1
Erycibe_obtusifolia:117645->116632	Cynanchum wilfordii chromosome 1 mitochondrion, complete sequence	Cynanchum wilfordii	65.8	65.8	0.09	8e-06	79.21	379061	MH931257.1
Erycibe_obtusifolia:117645->116632	Fragaria vesca subsp. americana isolate mt67326 mitochondrial sequence	Fragaria vesca subsp. americana	65.8	65.8	0.05	8e-06	87.72	67326	GU363534.1
Erycibe_obtusifolia:117645->116632	Fragaria vesca subsp. americana clone fosmid 11D02, complete sequence	Fragaria vesca subsp. americana	65.8	65.8	0.05	8e-06	87.72	37961	EU024828.1
Erycibe_obtusifolia:165371->164779	Ipomoea nil mitochondrial DNA, complete sequence, cultivar: Tokyo-kokei standard	Ipomoea nil	893	893	0.96	0	94.53	265768	AP017303.1
Erycibe_obtusifolia:165371->164779	PREDICTED: Ipomoea triloba uncharacterized LOC116024094 (LOC116024094), mRNA	Ipomoea triloba	815	815	0.96	0	91.96	3241	XM_031264998.1
Erycibe_obtusifolia:165371->164779	Ipomoea triloba cultivar NCNSP0323 chromosome 7	Ipomoea triloba	815	815	0.96	0	91.96	28894297	CP025666.1
Erycibe_obtusifolia:165371->164779	Ipomoea triloba cultivar NCNSP0323 chromosome 16	Ipomoea triloba	512	1532	0.68	1e-140	88.94	18351525	CP025675.1
Erycibe_obtusifolia:165371->164779	Ipomoea trifida cultivar NCNSP0306 chromosome 8	Ipomoea trifida	442	442	0.47	2e-119	94.72	19656612	CP025651.1
Erycibe_obtusifolia:165371->164779	Ipomoea triloba cultivar NCNSP0323 chromosome 8	Ipomoea triloba	433	433	0.48	1e-116	93.84	20907540	CP025667.1
Erycibe_obtusifolia:165371->164779	Ipomoea trifida cultivar NCNSP0306 chromosome 11	Ipomoea trifida	424	510	0.5	6e-114	92.28	19221892	CP025654.1
Erycibe_obtusifolia:165371->164779	Ipomoea trifida cultivar NCNSP0306 chromosome 13	Ipomoea trifida	363	363	0.38	1e-95	95.2	22914374	CP025656.1
Erycibe_obtusifolia:165371->164779	Hevea brasiliensis mitochondrial DNA, complete genome	Hevea brasiliensis	353	353	0.83	8e-93	79.48	1325823	AP014526.1
Erycibe_obtusifolia:165371->164779	PREDICTED: Ipomoea triloba uncharacterized LOC116015339 (LOC116015339), transcript variant X2, ncRNA	Ipomoea triloba	346	346	0.39	1e-90	93.22	1318	XR_004097606.1
Erycibe_obtusifolia:165371->164779	Ipomoea triloba cultivar NCNSP0323 chromosome 4	Ipomoea triloba	346	346	0.39	1e-90	93.22	36343649	CP025663.1
Erycibe_obtusifolia:165371->164779	Libidibia coriaria mitochondrion, complete genome	Libidibia coriaria	331	331	0.79	4e-86	79.41	601574	NC_045039.1
Erycibe_obtusifolia:165371->164779	Libidibia coriaria mitochondrion, complete genome	Libidibia coriaria	331	331	0.79	4e-86	79.41	601574	MN017228.1
Erycibe_obtusifolia:165371->164779	Manihot esculenta mitochondrion, complete genome	Manihot esculenta	324	324	0.82	6e-84	78.74	682840	NC_045136.1
Erycibe_obtusifolia:165371->164779	Manihot esculenta mitochondrion, complete genome	Manihot esculenta	324	324	0.82	6e-84	78.74	682840	MK176513.1
Erycibe_obtusifolia:165371->164779	Ipomoea triloba cultivar NCNSP0323 chromosome 14	Ipomoea triloba	296	474	0.33	1e-75	94.74	23651743	CP025673.1
Erycibe_obtusifolia:165371->164779	Haematoxylum brasiletto mitochondrion, complete genome	Haematoxylum brasiletto	267	336	0.82	1e-66	76.94	631094	NC_045040.1
Erycibe_obtusifolia:165371->164779	PREDICTED: Ipomoea triloba uncharacterized LOC116003507 (LOC116003507), ncRNA	Ipomoea triloba	267	267	0.25	1e-66	98.67	232	XR_004094672.1
Erycibe_obtusifolia:165371->164779	Haematoxylum brasiletto mitochondrion, complete genome	Haematoxylum brasiletto	267	336	0.82	1e-66	76.94	631094	MN017229.1
Erycibe_obtusifolia:165371->164779	Medinilla magnifica mitochondrion, complete genome	Medinilla magnifica	263	263	0.72	1e-65	77.96	377864	MT043351.1
Erycibe_obtusifolia:165371->164779	Prosopis glandulosa tRNA-Ser (trnS(GCU)), tRNA-Phe (trnF(GAA)), tRNA-Pro (trnP(UGG)), and tRNA-Met (trnM(CAU)) genes, complete sequence; NADH dehydrogenase subunit 5 (nad5) gene, partial cds; cytochrome c biogenesis FC (ccmFc) gene, complete cds; tRNA-Gln (trnQ(UUG)) and tRNA-Glu (trnE(UUC)) genes, complete sequence; NADH dehydrogenase subunit 7 (nad7), NADH dehydrogenase subunit 3 (nad3), riboso…	Prosopis glandulosa	243	243	0.83	2e-59	76.1	220079	MW448450.1
Erycibe_obtusifolia:165371->164779	Leucaena trichandra mitochondrion, complete genome	Leucaena trichandra	241	241	0.65	7e-59	78.03	722009	NC_039738.1
Erycibe_obtusifolia:165371->164779	Leucaena trichandra mitochondrion, complete genome	Leucaena trichandra	241	241	0.65	7e-59	78.03	722009	MH717173.1
Erycibe_obtusifolia:165371->164779	Eucalyptus grandis mitochondrion, complete genome	Eucalyptus grandis	239	369	0.76	2e-58	76.75	478813	NC_040010.1
Erycibe_obtusifolia:165371->164779	Eucalyptus grandis mitochondrion, complete genome	Eucalyptus grandis	239	369	0.76	2e-58	76.75	478813	MG925370.1
Erycibe_obtusifolia:165371->164779	Acacia ligulata mitochondrion, complete genome	Acacia ligulata	219	219	0.83	3e-52	75.5	698138	NC_040998.1
Erycibe_obtusifolia:165371->164779	Acacia ligulata mitochondrion, complete genome	Acacia ligulata	219	219	0.83	3e-52	75.5	698138	MH933866.1
Erycibe_obtusifolia:165371->164779	Haberlea rhodopensis mitochondrion, complete genome	Haberlea rhodopensis	198	198	0.83	4e-46	74.4	484138	MH757117.1
Erycibe_obtusifolia:165371->164779	Boea hygrometrica mitochondrion, complete genome	Dorcoceras hygrometricum	158	158	0.83	7e-34	73.04	510519	JN107812.1
Erycibe_obtusifolia:165371->164779	Ipomoea trifida cultivar NCNSP0306 chromosome 7	Ipomoea trifida	152	152	0.14	3e-32	97.73	23888326	CP025650.1
Erycibe_obtusifolia:165371->164779	Ipomoea trifida cultivar NCNSP0306 chromosome 6	Ipomoea trifida	145	145	0.13	5e-30	100	26089173	CP025649.1
Erycibe_obtusifolia:165371->164779	Parinari campestris NADH dehydrogenase subunit 1 (nad1) gene, exons 2, 3 and partial cds; mitochondrial	Parinari campestris	139	139	0.73	3e-28	73.12	6359	KJ414693.1
Erycibe_obtusifolia:165371->164779	Ipomoea triloba cultivar NCNSP0323 chromosome 12	Ipomoea triloba	132	214	0.27	4e-26	87.72	28340316	CP025671.1
Erycibe_obtusifolia:165371->164779	Chrysobalanus icaco NADH dehydrogenase subunit 1 (nad1) gene, exons 2, 3 and partial cds; mitochondrial	Chrysobalanus icaco	128	128	0.73	5e-25	72.67	6022	KJ414850.1
Erycibe_obtusifolia:165371->164779	Ajuga ciliata chromosome 1 mitochondrion, complete sequence	Ajuga ciliata	126	126	0.47	2e-24	75.17	287405	MT075725.1
Erycibe_obtusifolia:165371->164779	Ipomoea trifida cultivar NCNSP0306 chromosome 12	Ipomoea trifida	126	126	0.19	2e-24	86.84	24193007	CP025655.1
Erycibe_obtusifolia:165371->164779	Licania sprucei NADH dehydrogenase subunit 1 (nad1) gene, exons 2, 3, 5 and partial cds; mitochondrial	Licania sprucei	122	122	0.73	3e-23	72.62	9449	KJ414597.1
Erycibe_obtusifolia:165371->164779	Ipomoea triloba cultivar NCNSP0323 chromosome 6	Ipomoea triloba	110	110	0.12	2e-19	93.24	27638998	CP025665.1
Erycibe_obtusifolia:165371->164779	Licania alba NADH dehydrogenase subunit 1 (nad1) gene, exons 2, 3, 5 and partial cds; mitochondrial	Licania alba	100	100	0.73	1e-16	71.91	9400	KJ414873.1
Erycibe_obtusifolia:165371->164779	Hirtella racemosa NADH dehydrogenase subunit 1 (nad1) gene, exons 2, 3 and partial cds; mitochondrial	Hirtella racemosa	99	99	0.73	4e-16	71.56	6413	KJ414679.1
Erycibe_obtusifolia:165371->164779	Ipomoea triloba cultivar NCNSP0323 chromosome 3	Ipomoea triloba	97.1	97.1	0.11	2e-15	92.65	33448119	CP025662.1
Erycibe_obtusifolia:165371->164779	Rhazya stricta mitochondrion, complete genome	Rhazya stricta	93.5	93.5	0.16	2e-14	84.38	548608	KJ485850.1
Erycibe_obtusifolia:165371->164779	Couepia guianensis NADH dehydrogenase subunit 1 (nad1) gene, exons 2, 3 and partial cds; mitochondrial	Couepia guianensis	93.5	93.5	0.17	2e-14	82.69	6362	KJ414706.1
Erycibe_obtusifolia:165371->164779	Ipomoea triloba cultivar NCNSP0323 chromosome 1	Ipomoea triloba	91.6	91.6	0.1	7e-14	93.44	38093535	CP025660.1
Erycibe_obtusifolia:165371->164779	Dalbergia odorifera mitochondrion, complete genome	Dalbergia odorifera	89.8	89.8	0.23	3e-13	78.42	435224	MW441235.1
Erycibe_obtusifolia:165371->164779	Hirtella physophora clone Hp_003_006_5a1 mitochondrion sequence	Hirtella physophora	84.2	84.2	0.17	1e-11	81.37	561	KJ414636.1
Erycibe_obtusifolia:165371->164779	Pachyrhizus erosus NADH dehydrogenase subunit 5 (nad5) gene, partial cds; NADH dehydrogenase subunit 9 (nad9), ribosomal protein L5 (rpl5), and cytochrome c biogenesis B (ccmB) genes, complete cds; NADH dehydrogenase subunit 1 (nad1) gene, partial cds; NADH dehydrogenase subunit 6 (nad6) and cytochrome c oxidase subunit 3 (cox3) genes, complete cds; sdh4 pseudogene, complete sequence; cytochrome …	Pachyrhizus erosus	76.8	76.8	0.11	2e-09	86.96	182414	MW448456.1
Erycibe_obtusifolia:165371->164779	Robinia pseudoacacia mitochondrion, complete genome	Robinia pseudoacacia	76.8	76.8	0.17	2e-09	79.81	396058	MW448465.1
Erycibe_obtusifolia:165371->164779	Vicia faba mitochondrion, complete genome	Vicia faba	76.8	153	0.12	2e-09	84.62	588000	KC189947.1
Erycibe_obtusifolia:165371->164779	Pisum abyssinicum chromosome 1 mitochondrion, complete sequence	Pisum abyssinicum	76.8	76.8	0.12	2e-09	84.62	268009	MW394515.1
Erycibe_obtusifolia:165371->164779	Pisum sativum subsp. elatius voucher CE9 mitochondrion, complete genome	Pisum sativum subsp. elatius	76.8	76.8	0.12	2e-09	84.62	363818	MW363533.1
Erycibe_obtusifolia:165371->164779	Pisum sativum subsp. elatius voucher CE6 mitochondrion, complete genome	Pisum sativum subsp. elatius	76.8	76.8	0.12	2e-09	84.62	379943	MW363532.1
Erycibe_obtusifolia:165371->164779	Pisum sativum subsp. elatius voucher PI639955 mitochondrion, complete genome	Pisum sativum subsp. elatius	76.8	76.8	0.12	2e-09	84.62	363886	MW363531.1
Erycibe_obtusifolia:165371->164779	Pisum sativum subsp. elatius voucher PI344004 mitochondrion, complete genome	Pisum sativum subsp. elatius	76.8	76.8	0.12	2e-09	84.62	363091	MW363530.1
Erycibe_obtusifolia:165371->164779	Pisum sativum subsp. elatius voucher Psh005 mitochondrion, complete genome	Pisum sativum subsp. elatius	76.8	76.8	0.12	2e-09	84.62	363834	MW160429.1
Erycibe_obtusifolia:165371->164779	Pisum sativum subsp. elatius voucher Psh004 mitochondrion, complete genome	Pisum sativum subsp. elatius	76.8	76.8	0.12	2e-09	84.62	363816	MW160428.1
Erycibe_obtusifolia:165371->164779	Pisum sativum subsp. elatius voucher IG140562 mitochondrion, complete genome	Pisum sativum subsp. elatius	76.8	76.8	0.12	2e-09	84.62	363828	MW160427.1
Erycibe_obtusifolia:165371->164779	Pisum sativum subsp. elatius voucher W6_26112 mitochondrion, complete genome	Pisum sativum subsp. elatius	76.8	76.8	0.12	2e-09	84.62	363777	MW160426.1
Erycibe_obtusifolia:165371->164779	Pisum sativum subsp. elatius voucher W6_26109 mitochondrion, complete genome	Pisum sativum subsp. elatius	76.8	76.8	0.12	2e-09	84.62	379337	MW160425.1
Erycibe_obtusifolia:165371->164779	Pisum sativum subsp. elatius voucher W6_10925 mitochondrion, complete genome	Pisum sativum subsp. elatius	76.8	76.8	0.12	2e-09	84.62	363769	MW160424.1
Erycibe_obtusifolia:165371->164779	Pisum sativum subsp. elatius mitochondrion, partial genome	Pisum sativum subsp. elatius	76.8	76.8	0.12	2e-09	84.62	363798	MW160423.1
Erycibe_obtusifolia:165371->164779	Pisum sativum subsp. elatius voucher JI1096 mitochondrion, complete genome	Pisum sativum subsp. elatius	76.8	76.8	0.12	2e-09	84.62	363880	MW160422.1
Erycibe_obtusifolia:165371->164779	Pisum sativum subsp. elatius voucher P015 mitochondrion, complete genome	Pisum sativum subsp. elatius	76.8	76.8	0.12	2e-09	84.62	363824	MW122512.1
Erycibe_obtusifolia:165371->164779	Pisum sativum subsp. elatius voucher PIS2853 mitochondrion, partial genome	Pisum sativum subsp. elatius	76.8	76.8	0.12	2e-09	84.62	363858	MW122511.1
Erycibe_obtusifolia:165371->164779	Pisum sativum subsp. elatius voucher JI3233 mitochondrion, complete genome	Pisum sativum subsp. elatius	76.8	76.8	0.12	2e-09	84.62	363795	MW080630.1
Erycibe_obtusifolia:165371->164779	Pisum sativum subsp. elatius voucher JI1794 mitochondrion, complete genome	Pisum sativum subsp. elatius	76.8	76.8	0.12	2e-09	84.62	363928	MW080629.1
Erycibe_obtusifolia:165371->164779	Pisum sativum subsp. elatius voucher IG64350 mitochondrion, complete genome	Pisum sativum subsp. elatius	76.8	76.8	0.12	2e-09	84.62	379986	MW077737.1
Erycibe_obtusifolia:165371->164779	Pisum sativum subsp. elatius voucher PIS 2845 mitochondrion, complete genome	Pisum sativum subsp. elatius	76.8	76.8	0.12	2e-09	84.62	363859	MW077736.1
Erycibe_obtusifolia:165371->164779	Pisum sativum subsp. elatius voucher CE11 mitochondrion, complete genome	Pisum sativum subsp. elatius	76.8	76.8	0.12	2e-09	84.62	363906	MW077735.1
Erycibe_obtusifolia:165371->164779	Pisum sativum subsp. elatius voucher PI344537 mitochondrion, complete genome	Pisum sativum subsp. elatius	76.8	76.8	0.12	2e-09	84.62	363833	MW077734.1
Erycibe_obtusifolia:165371->164779	Pisum sativum subsp. elatius voucher CE3 mitochondrion, complete genome	Pisum sativum subsp. elatius	76.8	76.8	0.12	2e-09	84.62	363720	MW077732.1
Erycibe_obtusifolia:165371->164779	Pisum sativum subsp. elatius voucher CE1 mitochondrion, complete genome	Pisum sativum subsp. elatius	76.8	76.8	0.12	2e-09	84.62	363720	MW077731.1
Erycibe_obtusifolia:165371->164779	Pisum sativum subsp. sativum voucher 723 mitochondrion, complete genome	Pisum sativum subsp. sativum	76.8	76.8	0.12	2e-09	84.62	363063	MW074964.1
Erycibe_obtusifolia:165371->164779	Pisum sativum subsp. sativum cultivar Cameor mitochondrion, complete genome	Pisum sativum subsp. sativum	76.8	76.8	0.12	2e-09	84.62	363843	MW073102.1
Erycibe_obtusifolia:165371->164779	Pisum sativum subsp. elatius voucher PI343999 mitochondrion, complete genome	Pisum sativum subsp. elatius	76.8	76.8	0.12	2e-09	84.62	379987	MW073106.1
Erycibe_obtusifolia:165371->164779	Pisum sativum subsp. elatius voucher Pe013 mitochondrion, complete genome	Pisum sativum subsp. elatius	76.8	76.8	0.12	2e-09	84.62	363037	MW073105.1
Erycibe_obtusifolia:165371->164779	Pisum sativum subsp. elatius voucher P017 mitochondrion, partial genome	Pisum sativum subsp. elatius	76.8	76.8	0.12	2e-09	84.62	363800	MW073104.1
Erycibe_obtusifolia:165371->164779	Pisum sativum subsp. elatius voucher Pse001 mitochondrion, complete genome	Pisum sativum subsp. elatius	76.8	76.8	0.12	2e-09	84.62	363813	MW073103.1
Erycibe_obtusifolia:165371->164779	Pisum fulvum voucher PI343955 mitochondrion, complete genome	Pisum fulvum	76.8	76.8	0.12	2e-09	84.62	379890	MT780312.1
Erycibe_obtusifolia:165371->164779	Pisum fulvum voucher 706 mitochondrion, complete genome	Pisum fulvum	76.8	76.8	0.12	2e-09	84.62	379895	MT780311.1
Erycibe_obtusifolia:165371->164779	Pisum fulvum voucher WL2140 mitochondrion, complete genome	Pisum fulvum	76.8	76.8	0.12	2e-09	84.62	379922	MT780310.1
Erycibe_obtusifolia:165371->164779	Pisum abyssinicum mitochondrion, complete genome	Pisum abyssinicum	76.8	76.8	0.12	2e-09	84.62	354692	MT725729.1
Erycibe_obtusifolia:165371->164779	Pisum sativum subsp. elatius voucher PI343974 mitochondrion, complete genome	Pisum sativum subsp. elatius	76.8	76.8	0.12	2e-09	84.62	363029	MT725728.1
Erycibe_obtusifolia:165371->164779	Pisum sativum subsp. elatius voucher JI2724 mitochondrion, complete genome	Pisum sativum subsp. elatius	76.8	76.8	0.12	2e-09	84.62	363029	MT725727.1
Erycibe_obtusifolia:165371->164779	Pisum sativum subsp. elatius voucher 721 mitochondrion, complete genome	Pisum sativum subsp. elatius	76.8	76.8	0.12	2e-09	84.62	363054	MT725726.1
Erycibe_obtusifolia:165371->164779	Pisum sativum subsp. elatius voucher VIR320 mitochondrion, complete genome	Pisum sativum subsp. elatius	76.8	76.8	0.12	2e-09	84.62	379925	MT725725.1
Erycibe_obtusifolia:165371->164779	Pisum sativum subsp. elatius voucher JI1091 mitochondrion, complete genome	Pisum sativum subsp. elatius	76.8	76.8	0.12	2e-09	84.62	363792	MT725724.1
Erycibe_obtusifolia:165371->164779	Pisum sativum subsp. elatius voucher 712 mitochondrion, complete genome	Pisum sativum subsp. elatius	76.8	76.8	0.12	2e-09	84.62	385515	MT725723.1
Erycibe_obtusifolia:165371->164779	Pisum sativum subsp. sativum voucher WL1238 mitochondrion, complete genome	Pisum sativum subsp. sativum	76.8	76.8	0.12	2e-09	84.62	363872	MT725722.1
Erycibe_obtusifolia:165371->164779	Pisum sativum subsp. sativum voucher WL1072 mitochondrion, complete genome	Pisum sativum subsp. sativum	76.8	76.8	0.12	2e-09	84.62	363841	MT725721.1
Erycibe_obtusifolia:165371->164779	Ipomoea triloba cultivar NCNSP0323 chromosome 9	Ipomoea triloba	75	75	0.07	7e-09	97.73	31790738	CP025668.1
Erycibe_obtusifolia:165371->164779	Pisum sativum subsp. elatius voucher CE10 mitochondrion, complete genome	Pisum sativum subsp. elatius	73.1	73.1	0.11	3e-08	85.51	363817	MW077733.1
Erycibe_obtusifolia:165371->164779	PREDICTED: Ipomoea nil uncharacterized LOC109181975 (LOC109181975), mRNA	Ipomoea nil	71.3	71.3	0.08	9e-08	92	617	XM_019331966.1
Erycibe_obtusifolia:165371->164779	PREDICTED: Ipomoea triloba uncharacterized LOC116007441 (LOC116007441), mRNA	Ipomoea triloba	67.6	67.6	0.07	1e-06	95.24	676	XM_031248114.1
Erycibe_obtusifolia:165371->164779	Ipomoea triloba cultivar NCNSP0323 chromosome 15	Ipomoea triloba	67.6	67.6	0.07	1e-06	95.24	27111266	CP025674.1
Erycibe_obtusifolia:165371->164779	Ziziphus jujuba mitochondrion, complete genome	Ziziphus jujuba	67.6	67.6	0.1	1e-06	86.67	365190	KU187967.1
