# Supplementary material for: Unprecedented organelle genomic variations in morning glories reveal independent evolutionary scenarios of parasitic plants and the diversification of plant mitochondrial complexes
Source: BMC Biol. 2022 Feb 16;20:49. doi: 10.1186/s12915-022-01250-1 (PMC8851834; doi:10.1186/s12915-022-01250-1)
Supplement: Supplementary file 8 — Additional file 8. Collections of materials. [file 12915_2022_1250_MOESM8_ESM.xlsx]

## Sheet: Additional file 7
Additional file 7. Collections of materials.
Species	Voucher	Collected	Date	Country	Identified	Lat Lon
Argyreia velutina	GD08732020122607	Liansheng Xu	2020-12-26	China	Yanxiang Lin	23.17 N 113.37 E
Calystegia soldanella	LP161397	Pan Li et al.	2016-05-06	China	Pan Li	39.83 N 119.54 E
Cuscuta japonica	FJ05912020111201	Chang An et al.	2020-11-12	China	Yanxiang Lin	25.45 N 119.79 E
Dichondra micrantha	FJ05912020110605	Yanxiang Lin et al.	2020-11-06	China	Yanxiang Lin	26.07 N 119.36 E
Dinetus racemosus	WMZ145	Pan Li et al.	2019-09-02	China	Pan Li	23.94 N 101.97 E
Erycibe obtusifolia	GD00202020110802	Liansheng Xu	2020-11-08	China	Yanxiang Lin	23.18 N 113.37 E
Evolvulus alsinoides	FJ05952020121606	Yanxiang Lin et al.	2020-12-16	China	Yanxiang Lin	25.18 N 118.97 E
Ipomoea aquatica	FJ05912020111505	Yanxiang Lin et al.	2020-11-15	China	Yanxiang Lin	26.07 N 119.39 E
Ipomoea biflora	FJ05992020122102	Yanxiang Lin et al.	2020-12-21	China	Yanxiang Lin	27.95 N 118.58 E
Ipomoea pes-caprae	FJ05912020120103	Chang An et al.	2020-12-01	China	Yanxiang Lin	25.54 N 119.72 E
Ipomoea quamoclit	FJ05912020120707	Yanxiang Lin et al.	2020-12-07	China	Yanxiang Lin	26.08 N 119.19 E
Merremia hederacea	FJ05912020110908	Yanxiang Lin et al.	2020-11-09	China	Yanxiang Lin	26.09 N 119.18 E
Cuscuta australis*	FJ05912020122010	Yanxiang Lin et al.	2020-12-20	China	Yanxiang Lin	26.08 N 119.18 E
*: used only for RNA isolation and PCR confirmation.
