# Supplementary material for: Unprecedented organelle genomic variations in morning glories reveal independent evolutionary scenarios of parasitic plants and the diversification of plant mitochondrial complexes
Source: BMC Biol. 2022 Feb 16;20:49. doi: 10.1186/s12915-022-01250-1 (PMC8851834; doi:10.1186/s12915-022-01250-1)
Supplement: Supplementary file 9 — Additional file 9. Data used for organelle genome assemblies. [file 12915_2022_1250_MOESM9_ESM.xlsx]

## Sheet: Additional file 9
Additional file 9. Data used for organelle genome assemblies.
	Species	Source	Used data (G)	Coverage	Insert length (bp)	Read length (bp)	BioProject	Study
Short reads
	Ipomoea biflora	SRR14812971	3.33	33	500	150	PRJNA737311	This study
	Argyreia velutina	SRR14812970	2.14	95	500	150	PRJNA737311	This study
	Calystegia soldanella	SRR14812966	1.99	214	350	150	PRJNA737311	This study
	Cuscuta japonica	SRR14812965	2.2	32	500	150	PRJNA737311	This study
	Dichondra micrantha	SRR14812963	3.01	233	500	150	PRJNA737311	This study
	Dinetus racemosus	SRR14812962	2.42	88	500	150	PRJNA737311	This study
	Erycibe obtusifolia	SRR14812961	2.27	163	500	150	PRJNA737311	This study
	Evolvulus alsinoides	SRR14812960	2.01	93	350	150	PRJNA737311	This study
	Ipomoea aquatica	SRR14812959	3.39	302	500	150	PRJNA737311	This study
	Ipomoea pes-caprae	SRR14812969	3.13	316	500	150	PRJNA737311	This study
	Merremia hederacea	SRR14812968	2.66	184	500	150	PRJNA737311	This study
	Ipomoea quamoclit	SRR14812967	2.46	46	500	150	PRJNA737311	This study
	Ipomoea batatas	ERR4237236	2.61	89	300	150	PRJEB36107	-
	Convolvulus arvensis	SRR12936120	6.89	366	400	150	PRJNA672250	Wang, Z., Song, H., and Jiang, D. (2021). Complete chloroplast genome sequence of Convolvulus arvensis. Mitochondrial DNA B Resour. 6, 1814-1815. doi: 10.1080/23802359.2021.1915202
	Cuscuta americana	ERR3569498	3.85	524	500	100	PRJEB34450	Neumann, P., Oliveira, L., Cizkova, J., Jang, T.S., Klemme, S., Novak, P., Stelmach, K., Koblizkova, A., Dolezel, J., and Macas, J. (2021). Impact of parasitic lifestyle and different types of centromere organization on chromosome and genome evolution in the plant genus Cuscuta. New Phytol. 229, 2365-2377. doi: 10.1111/nph.17003
	Cuscuta californica	ERR3569499	2.97	301	500	100	PRJEB34450	Neumann, P., Oliveira, L., Cizkova, J., Jang, T.S., Klemme, S., Novak, P., Stelmach, K., Koblizkova, A., Dolezel, J., and Macas, J. (2021). Impact of parasitic lifestyle and different types of centromere organization on chromosome and genome evolution in the plant genus Cuscuta. New Phytol. 229, 2365-2377. doi: 10.1111/nph.17003
	Cuscuta epilinum	ERR3569500	8.63	138	500	100	PRJEB34450	Neumann, P., Oliveira, L., Cizkova, J., Jang, T.S., Klemme, S., Novak, P., Stelmach, K., Koblizkova, A., Dolezel, J., and Macas, J. (2021). Impact of parasitic lifestyle and different types of centromere organization on chromosome and genome evolution in the plant genus Cuscuta. New Phytol. 229, 2365-2377. doi: 10.1111/nph.17003
	Cuscuta europaea	ERR3528104	3.25	186	500	100	PRJEB34450	Neumann, P., Oliveira, L., Cizkova, J., Jang, T.S., Klemme, S., Novak, P., Stelmach, K., Koblizkova, A., Dolezel, J., and Macas, J. (2021). Impact of parasitic lifestyle and different types of centromere organization on chromosome and genome evolution in the plant genus Cuscuta. New Phytol. 229, 2365-2377. doi: 10.1111/nph.17003
	Ipomoea trifida	SRR7059888	1.81	43	300	101	PRJNA453382	Munoz-Rodriguez, P., Carruthers, T., Wood, J.R.I., Williams, B.R.M., Weitemier, K., Kronmiller, B., Goodwin, Z., Sumadijaya, A., Anglin, N.L., Filer, D., et al. (2019). A taxonomic monograph of Ipomoea integrated across phylogenetic scales. Nat Plants. 5, 1136-1144. doi: 10.1038/s41477-019-0535-4
	Ipomoea triloba	SRR6667665	4.88	91	300	101	PRJNA428241	Wu, S., Lau, K.H., Cao, Q., Hamilton, J.P., Sun, H., Zhou, C., Eserman, L., Gemenet, D.C., Olukolu, B.A., Wang, H., et al. (2018). Genome sequences of two diploid wild relatives of cultivated sweetpotato reveal targets for genetic improvement. Nat Commun. 9, 4580. doi: 10.1038/s41467-018-06983-8
	Cuscuta australis	SRR5851367	23.3	-	-	150	PRJNA394036	Sun, G., Xu, Y., Liu, H., Sun, T., Zhang, J., Hettenhausen, C., Shen, G., Qi, J., Qin, Y., Li, J., et al. (2018). Large-scale gene losses underlie the genome evolution of parasitic plant Cuscuta australis. Nat Commun. 9, 2683. doi: 10.1038/s41467-018-04721-8
	Cuscuta campestris	ERR1917166	2.98	-	-	150	PRJEB19879	Vogel, A., Schwacke, R., Denton, A.K., Usadel, B., Hollmann, J., Fischer, K., Bolger, A., Schmidt, M.H., Bolger, M.E., Gundlach, H., et al. (2018). Footprints of parasitism in the genome of the parasitic flowering plant Cuscuta campestris. Nat Commun. 9, 2515. doi: 10.1038/s41467-018-04344-z
Long reads
	Dichondra micrantha	SRR14812964	2.77	-	-	10518	PRJNA737311	This study
	Cuscuta campestris	ERR1910865	2.6	-	-	15372	PRJEB19879	Vogel, A., Schwacke, R., Denton, A.K., Usadel, B., Hollmann, J., Fischer, K., Bolger, A., Schmidt, M.H., Bolger, M.E., Gundlach, H., et al. (2018). Footprints of parasitism in the genome of the parasitic flowering plant Cuscuta campestris. Nat Commun. 9, 2515. doi: 10.1038/s41467-018-04344-z
	Cuscuta australis	SRR5851366	1.29	-	-	9640	PRJNA394036	Sun, G., Xu, Y., Liu, H., Sun, T., Zhang, J., Hettenhausen, C., Shen, G., Qi, J., Qin, Y., Li, J., et al. (2018). Large-scale gene losses underlie the genome evolution of parasitic plant Cuscuta australis. Nat Commun. 9, 2683. doi: 10.1038/s41467-018-04721-8
	Ipomoea trifida	SRR8645888	1.23	-	-	10306	PRJNA362521	Li, M., Yang, S., Xu, W., Pu, Z., Feng, J., Wang, Z., Zhang, C., Peng, M., Du, C., Lin, F., et al. (2019). The wild sweetpotato (Ipomoea trifida) genome provides insights into storage root development. BMC Plant Biol. 19, 119. doi: 10.1186/s12870-019-1708-z
