# Supplementary material for: Unprecedented organelle genomic variations in morning glories reveal independent evolutionary scenarios of parasitic plants and the diversification of plant mitochondrial complexes
Source: BMC Biol. 2022 Feb 16;20:49. doi: 10.1186/s12915-022-01250-1 (PMC8851834; doi:10.1186/s12915-022-01250-1)
Supplement: Supplementary file 10 — Additional file 10. Primers used to confirm gene fission and expansion. [file 12915_2022_1250_MOESM10_ESM.xlsx]

## Sheet: Additional file 10
Additional file 10. Primers used to confirm gene fission and expansion.
Primer	Sequence
F1	GGAAAGGCCAAACACTTCGG
F2	CACATGGAGGAGTGTGCATCT
F3	GCTTTGCATTTATCAATATGGATCCG
R1	AGATGCACACTCCTCCATGT
R2	ATAGCCACTTCAGTCGTGCT
R3	CGATAGGGAACGCTTTGTCG
